# Supplementary material for: Quantitative proteomics reveals protein profiles underlying major transitions in aspen wood development
Source: BMC Genomics. 2016 Feb 18;17:119. doi: 10.1186/s12864-016-2458-z (PMC4758094; doi:10.1186/s12864-016-2458-z)
Supplement: Additional file 1: — Table S1.1. Anatomical characterization and pooling scheme for tree1. Table S1.2. Anatomical characterization and pooling scheme for tree2. Table S1.3. Anatomical characterization and pooling scheme for tree3. Table S1.4. Anatomical characterization and pooling scheme for tree4. (XLSX 35 kb) [file 12864_2016_2458_MOESM1_ESM.xlsx]

## Sheet: Table S1.1_tree1
Table S1.1. The anatomical characterization and pooling scheme for tree1.
Columns indicate: Modeling ID, ID used in PCA scoreplot ( phloem (P), cambium (C), expansionzone (E), xylem (X), xylem annual ring border (XyAR); samples sectioning; Anatomical characterization: Percentage of old phloem, active phloem, cambium, expanzionzone, xylem; volume and comments during sampling. Pooled samples are coloured together and used for analysis.
Modeling ID	scoreplot ID	Section	% active phloem	% cambium	% exp zone	% xylem	volume mm3	comments
K1-01-P	p	1	100				0.683266
		2	100
		3	100
K1-02-P	p	4	100
K1-03-C	C	5	75	25			0.703902
K1-04-C	C	6	30	70
K1-05-C	C	7	10	90
K1-06-C	C	8		100
K1-07-C	C	9		95	5
K1-08-C	C	10		70	30
K1-09-E	E	11			100
K1-10-E	E	12			100
		13			100
		14			100
K1-11-E	E	15			100
		16			100
		17			100
K1-12-X1	X1	18			100
		19			10	90
		20				100
K1-13-X1	X1	21				100
		22				100
		23				100
K1-14-X1	X1	24				100
		25				100
		26				100
K1-15-X1	X1	27				100
		28				100
		29				100
K1-16-X2	X2	30				100
		31				100
		32				100
K1-17-X2	X2	33				100
		34				100
		35				100
K1-18-X2	X2	36				100
		37				100
		38				100
K1-19-X2	X2	39				100
		40				100
		41				100
K1-20-X3	X3	42				100
		43				100
		44				100
		45				100
		46				100
		47				100
		48				100
		49				100
		50				100
K1-21-X3	X3	51				100
		52				100
		53				100
		54				100
		55				100
		56				100
		57				100
		58				100
		59				100
K1-22-X3	X3	60				100
		61				100
		62				100
		63				100
		64				100
		65				100
		66				100
		67				100
		68				100
K1-23-X3	X3	69				100
		70				100
		71				100
		72				100
		73				100
		74				100
		75				100
		76				100
		77				100
K1-24-X3	X3	78				100
		79				100
		80				100
		81				100
		82				100
		83				100
		84				100
		85				100
		86				100
K1-25-X4	X4	87				100
		88				100
		89				100
		90				100
		91				100
		92				100
		93				100
		94				100
		95				100
K1-26-X4	X4	96				100	0.69719	annual ring border
		97				100		annual ring border
		98				100		annual ring border
		99				100		annual ring border
		100				100		annual ring border
		101				100		annual ring border
		102				100		annual ring border
		103				100		annual ring border
		104				100		annual ring border
K1-27-XyAR	XyAR	105				100		annual ring border
		106				100		annual ring border
		107				100		annual ring border
		108				100		annual ring border
		109				100		annual ring border
		110				100		contains annual border

## Sheet: Table S1.2_tree2
Table S1.2. The anatomical characterization and pooling scheme for tree2.
Columns indicate: Modeling ID, ID used in PCA scoreplot (phloem (P), cambium (C), expansionzone (E), xylem (X), xylem annual ring border (XyAR); samples sectioning; Anatomical characterization: Percentage of old phloem, active phloem, cambium, expanzionzone, xylem; volume and comments during sampling. Pooled samples are coloured together and used for analysis.
Modeling ID	scoreplot ID	Section	% active phloem	% cambium	% exp zone	% xylem	volume mm3	comments
K2-01-P	p	1	100				0.453742
		2	100
		3	100
		4	100
		5	100
		6	100
K2-02-P	P	7	100				0.685552
K2-03-P	P	8	90	10
K2-04-C	C	9	30	70
K2-05-C	C	10		100
K2-06-C	C	11		100
K2-07-C	C	12		100
K2-08-E	E	13		50	50
K2-09-E	E	14		10	90
K2-10-E	E	15			100
		16			100
		17			100
K2-11-E	E	18			100
		19			100
		20			100
K2-12-X1	X1	21			100
		22			80	20
		23			30	70
K2-13-X1	X1	24			10	90
		25				100
		26				100
K2-14-X1	X1	27				100
		28				100
		29				100
K2-15-X1	X1	30				100
		31				100
		32				100
K2-16-X2	X2	33				100
		34				100
		35				100
K2-17-X2	X2	36				100
		37				100
		38				100
K2-18-X2	X2	39				100
		40				100
		41				100
K2-19-X2	X2	42				100
		43				100
		44				100
K2-20-X3	X3	45				100
		46				100
		47				100
		48				100
		49				100
		50				100
		51				100
		52				100
		53				100
K2-21-X3	X3	54				100
		55				100
		56				100
		57				100
		58				100
		59				100
		60				100
		61				100
		62				100
K2-22-X3	X3	63				100
		64				100
		65				100
		66				100
		67				100
		68				100
		69				100
		70				100
		71				100
K2-23-X3	X3	72				100
		73				100
		74				100
		75				100
		76				100
		77				100
		78				100
		79				100
		80				100
K2-24-X3	X3	81				100	0.757588
		82				100
		83				100
		84				100
		85				100
		86				100
		87				100
		88				100
		89				100
K2-25-X4	X4	90				100
		91				100
		92				100
		93				100
		94				100
		95				100
		96				100
		97				100
		98				100
K2-26-X4	X4	99				100
		100				100
		101				100
		102				100
		103				100
		104				100
		105				100
		106				100	0.716184
		107				100
K2-27-X4	X4	108				100
		109				100
		110				100
		111				100
		112				100
		113				100	0.777657
		114				100
		115				100
		116				100
K2-28-XyAR	XyAR	117				100		contains annual border
		118				100		contains annual border
		119				100		contains annual border
		120				100		contains annual border
		121				100		contains annual border
		122				100		contains annual border

## Sheet: Table S1.3_tree3
Table S1.3. The anatomical characterization and pooling scheme for tree3.
Columns indicate: Modeling ID, ID used in PCA scoreplot (phloem (P), cambium (C), expansionzone (E), xylem (X), xylem annual ring border (XyAR); samples sectioning; Anatomical characterization: Percentage of old phloem, active phloem, cambium, expanzionzone, xylem; volume and comments during sampling. Pooled samples are coloured together and used for analysis.
Modeling ID	scoreplot ID	Section	% active phloem	% cambium	% exp zone	% xylem	volume mm3	comments
K3-01-P	p	1	100				0.794626
		2	100
		3	100
		4	100
K3-02-P	P	5	100				0.912092	only the upper half
K3-03-P	P	6	95	5
K3-04-C	C	7	50	50
K3-05-C	C	8	10	90
K3-06-C	C	9		100
K3-07-C	C	10		90	10
K3-08-C	C	11		50	50
K3-09-E	E	12		10	90
K3-10-E	E	13			100
		14			100
		15			100
K3-11-E	E	16			100			almost gone
		17			100			almost gone
		18			100
K3-12-E	E	19			100
		20			100
		21			100
K3-13-E	E	22			100
		23			100
		24			100
K2-14-E	E	25			100
		26			100
		27			100			gone
K2-15-X1	X1	28			100
		29			70	30
		30			50	50
K3-16-X1	X1	31			10	90
		32				100
		33				100
K3-17-X1	X1	34				100
		35				100
		36				100
K3-18-X1	X1	37				100
		38				100
		39				100
K3-19-X2	X2	40				100
		41				100
		42				100
K3-20-X2	X2	43				100
		44				100
		45				100
		46				100
		47				100
		48				100
		49				100
		50				100
		51				100
K3-21-X2	X2	52				100
		53				100
		54				100
		55				100
		56				100
		57				100
		58				100
		59				100
		60				100
K3-22-X2	X2	61				100
		62				100
		63				100
		64				100
		65				100
		66				100
		67				100
		68				100
		69				100
K3-23-X3	X3	70				100
		71				100
		72				100
		73				100
		74				100
		75				100
		76				100
		77				100
		78				100
K3-24-X3	X3	79				100
		80				100
		81				100
		82				100
		83				100
		84				100
		85				100
		86				100
		87				100
K3-25-X3	X3	88				100
		89				100
		90				100
		91				100
		92				100
		93				100
		94				100	0.943925	3.57547
		95				100
		96				100
K3-26-X4	X4	97				100
		98				100
		99				100
		100				100
		101				100
		102				100
		103				100
		104				100
		105				100
K3-27-X4	X4	106				100
		107				100
		108				100
		109				100
		110				100		only lower half
		111				100
		112				100
		113				100
		114				100
K3-28-XyAR	XyAR	115				100		contains annual border
		116				100		contains annual border
		117				100		contains annual border
		118				100		contains annual border
		119				100		contains annual border
		120				100		contains annual border
		121				100		contains annual border
		122				100		contains annual border
		123				100		gone
		124				100		contains annual border
		125				100		contains annual border
		126				100		contains annual border

## Sheet: Table S1.4_tree4
Table S1.4. The anatomical characterization and pooling scheme for tree4.
Columns indicate: Modeling ID, ID used in PCA scoreplot (phloem (P), cambium (C), expansionzone (E), xylem (X), xylem annual ring border (XyAR); samples sectioning; Anatomical characterization: Percentage of old phloem, active phloem, cambium, expanzionzone, xylem; volume and comments during sampling. Pooled samples are coloured together and used for analysis.
Modeling ID	scoreplot ID	Section	% active phloem	% cambium	% exp zone	% xylem	volume mm3	comments
K4-01-P	p	1	100				0.729725
		2	100
		3	100
		4	100
K4-02-P	P	5	100
K4-03-P	P	6	95	5
K4-04-C	C	7	50	50			0.972465
K4-05-C	C	8	20	80
K4-06-C	C	9		100
K4-07-C	C	10		100
K4-08-E	E	11		50	50
K4-09-E	E	12		50	50
K4-10-E	E	13		20	80
		14		10	90
		15			100
K4-11-E	E	16			100
		17			100
		18			100
K4-12-E	E	19			100
		20			100
		21			100
K4-13-X1	X1	22			100
		23			60	40
		24			40	60
K4-14-X1	X1	25			30	70
		26			20	80
		27			10	90
K4-15-X1	X1	28				100
		29				100
		30				100
K4-16-X1	X1	31				100
		32				100
		33				100
K4-17-X2	X2	34				100
		35				100
		36				100
K4-18-X2	X2	37				100
		38				100
		39				100
K4-19-X2	X2	40				100
		41				100
		42				100
K4-20-X2	X2	43				100
		44				100
		45				100
		46				100
		47				100
		48				100
		49				100
		50				100
		51				100
K4-21-X3	X3	52				100
		53				100
		54				100
		55				100
		56				100
		57				100
		58				100
		59				100
		60				100
K4-22-X3	X3	61				100
		62				100
		63				100
		64				100
		65				100
		66				100
		67				100
		68				100
		69				100
K4-23-X3	X3	70				100		thinner than 20ug
		71				100
		72				100
		73				100
		74				100
		75				100
		76				100
		77				100
		78				100
K4-24-X3	X3	79				100
		80				100	0.980881
		81				100
		82				100
		83				100
		84				100
		85				100
		86				100
		87				100
K4-25-X3	X3	88				100
		89				100
		90				100
		91				100
		92				100
		93				100
		94				100
		95				100
		96				100
K4-26-X4	X4	97				100
		98				100
		99				100
		100				100	0.95784
		101				100
		102				100
		103				100
		104				100
		105				100
K4-27-X4	X4	106				100
		107				100
		108				100
		109				100		contains annual border
		110				100		contains annual border
		111				100		contains annual border
		112				100		contains annual border
		113				100		contains annual border
		114				100		contains annual border
K4-28-XyAR	XyAR	115				100		contains annual border
		116				100		missing
		117				100		contains annual border
		118				100		contains annual border
		119				100		contains annual border
		120				100		contains annual border
		121				100		contains annual border
		122				100		contains annual border
		123				100		contains annual border
		124				100		contains annual border
