# Supplementary material for: Quantitative proteomics reveals protein profiles underlying major transitions in aspen wood development
Source: BMC Genomics. 2016 Feb 18;17:119. doi: 10.1186/s12864-016-2458-z (PMC4758094; doi:10.1186/s12864-016-2458-z)
Supplement: Additional file 2 — Table S2.1. List of all identified proteins. Table S2.2. Proteins with significantly changing abundance in the transition from cambium to phloem. Table S2.3. Proteins with significantly changing abundance in the transition from cambium to expansion zone. Table S2.4. Proteins with significantly changing abundance in the transition from expansion zone to xylemX1. Table S2.5. Proteins with significantly changing abundance in the transition from xylemX1 to xylemX2. Table S2.6. Proteins with significantly changing abundance in the transition from xylemX2 to xylemX3. Table S2.7. Proteins with significantly changing abundance in the transition from xylemX3 to xylemX4. Table S2.8. Subcellular localizations of proteins in the wood series analysis sorted by location designation. (XLSX 348 kb) [file 12864_2016_2458_MOESM2_ESM.xlsx]

## Sheet: TableS2.1_All protein 
Table S2.1. List of proteins quantified and compared in the global and stewise transition models
Columns indicate: JGI V3.0 IDs. for populus trichocarpa; the number of significant values for each protein along the wood serie and "N/Sig" is indicated for non-significant proteins; Geneontology (GO) ID; functional annotation; MapMan biological processes; KEGG pathways.
Protein	the maximum number of significant matches along the wood series	GO (geneontology)	Function	Mapman biological processes	KEGG pathways
Potri.001G013500.1	1		NAD(P)-binding Rossmann-fold superfamily protein	lipid metabolism.FA synthesis and FA elongation.enoyl ACP reductase	Fatty acid metabolism (pop01212 );Fatty acid biosynthesis (pop00061 )
Potri.001G018200.1	1		Putative glycosyl hydrolase of unknown function (DUF1680)	not assigned.unknown
Potri.001G019400.1	1		ADP/ATP carrier 2	transport.metabolite transporters at the mitochondrial membrane
Potri.001G028000.1	1	GO:0009055,GO:0016491,GO:0050662	NADPH:quinone oxidoreductase	mitochondrial electron transport / ATP synthesis.NADH-DH.complex I
Potri.001G028200.1	1	GO:0004190,GO:0006508	Eukaryotic aspartyl protease family protein	RNA.regulation of transcription.unclassified
Potri.001G028200.3	1	GO:0004190,GO:0006508	Eukaryotic aspartyl protease family protein	RNA.regulation of transcription.unclassified
Potri.001G036900.1	1	GO:0003824,GO:0008152	4-coumarate:CoA ligase 2	secondary metabolism.phenylpropanoids.lignin biosynthesis.4CL	Phenylpropanoid biosynthesis (pop00940 );Phenylalanine metabolism (pop00360 )
Potri.001G068100.1	1	GO:0016020	Exostosin family protein	misc.UDP glucosyl and glucoronyl transferases
Potri.001G068100.2	1	GO:0016020	Exostosin family protein	misc.UDP glucosyl and glucoronyl transferases
Potri.001G068200.1	1	GO:0005975	Aldolase-type TIM barrel family protein	OPP.non-reductive PP.transaldolase	Carbon metabolism (pop01200 );Biosynthesis of amino acids (pop01230 );Pentose phosphate pathway (pop00030 )
Potri.001G087500.1	1	GO:0000902,GO:0005524	Heat shock protein 70 (Hsp 70) family protein	stress.abiotic.heat
Potri.001G087800.1	1	GO:0005515	Tetratricopeptide repeat (TPR)-like superfamily protein	cell.organisation
Potri.001G095800.1	1	GO:0004616,GO:0050661,GO:0006098,GO:0055114	6-phosphogluconate dehydrogenase family protein	OPP.oxidative PP.6-phosphogluconate dehydrogenase	Carbon metabolism (pop01200 );Pentose phosphate pathway (pop00030 )
Potri.001G097700.4	1	GO:0005783	VIRB2-interacting protein 2	stress.biotic
Potri.001G101400.1	1	GO:0006886,GO:0016192,GO:0030117,GO:0030131,GO:0005515	Adaptin family protein	cell.vesicle transport
Potri.001G118100.4	1	GO:0003735,GO:0006412,GO:0005622,GO:0005840	Ribosomal protein S8 family protein	protein.synthesis.ribosomal protein.eukaryotic.40S subunit.S15A	Ribosome (pop03010 )
Potri.001G119500.1	1	GO:0005515	stress-inducible protein, putative	stress
Potri.001G120300.2	1	GO:0016491,GO:0055114,GO:0005507	Cupredoxin superfamily protein	misc.oxidases - copper, flavone etc
Potri.001G120300.3	1	GO:0016491,GO:0055114,GO:0005507	Cupredoxin superfamily protein	misc.oxidases - copper, flavone etc
Potri.001G164000.1	1	GO:0003735,GO:0006412,GO:0005622,GO:0005840,GO:0015935	40s ribosomal protein SA	protein.synthesis.ribosomal protein.eukaryotic.40S subunit.SA	Ribosome (pop03010 )
Potri.001G193000.1	1	GO:0005515,GO:0003824,GO:0008152	phospholipase D alpha 2	lipid metabolism.lipid degradation.lysophospholipases.phospholipase D
Potri.001G218700.2	1	GO:0003735,GO:0006412,GO:0005622,GO:0005840	Ribosomal protein S11 family protein	protein.synthesis.ribosomal protein.eukaryotic.40S subunit.S14	Ribosome (pop03010 )
Potri.001G278800.3	1	GO:0006886,GO:0016192,GO:0005198,GO:0030130,GO:0030132	Clathrin, heavy chain	cell.vesicle transport
Potri.001G320500.2	1	GO:0016616,GO:0048037,GO:0055114,GO:0004013,GO:0006730,GO:0004455,GO:0008652	S-adenosyl-L-homocysteine hydrolase	amino acid metabolism.degradation.aspartate family.methionine
Potri.001G340500.1	1			not assigned.unknown
Potri.001G340600.1	1			not assigned.unknown
Potri.001G342600.3	1	GO:0016788,GO:0006629	GDSL-like Lipase/Acylhydrolase superfamily protein	misc.GDSL-motif lipase
Potri.001G360500.1	1		Ribosomal protein S8e family protein	protein.synthesis.ribosomal protein.eukaryotic.40S subunit.S8	Ribosome (pop03010 )
Potri.001G376500.2	1	GO:0016491,GO:0055114,GO:0003854,GO:0016616,GO:0006694,GO:0030060,GO:0006108	Lactate/malate dehydrogenase family protein	TCA / org transformation.TCA.malate DH	Carbon metabolism (pop01200 );Glyoxylate and dicarboxylate metabolism (pop00630 );Carbon fixation in photosynthetic organisms (pop00710 )
Potri.001G410700.1	1	GO:0010181,GO:0016491,GO:0009055,GO:0050662	Quinone reductase family protein	lipid metabolism.exotics(steroids, squalene etc)
Potri.001G462800.1	1	GO:0008762,GO:0016491,GO:0050660,GO:0055114	FAD-binding Berberine family protein	misc.nitrilases, *nitrile lyases, berberine bridge enzymes, reticuline oxidases, troponine reductases
Potri.001G464400.1	1	GO:0051258,GO:0043234,GO:0003924,GO:0005525,GO:0006184,GO:0007017,GO:0005874	tubulin beta chain 2	cell.organisation
Potri.002G003100.5	1	GO:0003872,GO:0006096,GO:0005945	Phosphofructokinase family protein	glycolysis.cytosolic branch.phosphofructokinase (PFK)
Potri.002G016300.1	1	GO:0008168,GO:0008610,GO:0008152,GO:0006694	sterol methyltransferase 2	hormone metabolism.brassinosteroid.synthesis-degradation.sterols.SMT2
Potri.002G099800.2	1	GO:0019904	general regulatory factor 2	signalling.14-3-3 proteins
Potri.002G103800.1	1	GO:0019904	general regulatory factor 8	signalling.14-3-3 proteins
Potri.002G122900.1	1	GO:0016787	N-terminal nucleophile aminohydrolases (Ntn hydrolases) superfamily protein	amino acid metabolism.degradation.aspartate family.asparagine.L-asparaginase
Potri.002G134600.5	1	GO:0005524,GO:0019205,GO:0006139	P-loop containing nucleoside triphosphate hydrolases superfamily protein	nucleotide metabolism.phosphotransfer and pyrophosphatases.uridylate kinase	Pyrimidine metabolism (pop00240 )
Potri.002G135500.1	1	GO:0003924,GO:0005525,GO:0007264,GO:0005634,GO:0005737,GO:0005622	Ras-related small GTP-binding family protein	signalling.G-proteins
Potri.002G138300.1	1		Hyaluronan / mRNA binding family	RNA.RNA binding
Potri.002G138800.4	1	GO:0004550,GO:0005524,GO:0006165,GO:0006183,GO:0006228,GO:0006241	Nucleoside diphosphate kinase family protein	nucleotide metabolism.phosphotransfer and pyrophosphatases.nucleoside diphosphate kinase	Purine metabolism (pop00230 );Pyrimidine metabolism (pop00240 )
Potri.002G146800.1	1	GO:0003735,GO:0006412,GO:0005622,GO:0005840	Ribosomal protein S13/S15	protein.synthesis.ribosomal protein.eukaryotic.40S subunit.S13	Ribosome (pop03010 )
Potri.002G162400.1	1	GO:0004650,GO:0005975	Pectin lyase-like superfamily protein	cell wall.degradation.pectate lyases and polygalacturonases
Potri.002G175400.1	1			cell wall.cell wall proteins.LRR
Potri.002G179400.2	1	GO:0003735,GO:0006414,GO:0005622,GO:0005840	60S acidic ribosomal protein family	protein.synthesis.ribosomal protein.eukaryotic.60S subunit.P1	Ribosome (pop03010 )
Potri.002G189900.1	1	GO:0016491,GO:0008152,GO:0055114	aldehyde dehydrogenase 2B7	fermentation.aldehyde dehydrogenase
Potri.002G198300.3	1	GO:0045454,GO:0005783	thioredoxin family protein	redox.thioredoxin
Potri.002G229200.3	1	GO:0008152	aconitase 3	TCA / org transformation.TCA.aconitase	Carbon metabolism (pop01200 );2-Oxocarboxylic acid metabolism (pop01210 );Glyoxylate and dicarboxylate metabolism (pop00630 );Biosynthesis of amino acids (pop01230 );Citrate cycle (TCA cycle) (pop00020 )
Potri.002G234100.1	1	GO:0055114,GO:0016491	NAD(P)-linked oxidoreductase superfamily protein	hormone metabolism.auxin.induced-regulated-responsive-activated
Potri.002G234200.1	1	GO:0055114,GO:0016491	NAD(P)-linked oxidoreductase superfamily protein	hormone metabolism.auxin.induced-regulated-responsive-activated
Potri.002G234300.2	1	GO:0055114,GO:0016491	NAD(P)-linked oxidoreductase superfamily protein	hormone metabolism.auxin.induced-regulated-responsive-activated
Potri.002G252600.1	1	GO:0005524	regulatory particle AAA-ATPase 2A	protein.degradation.ubiquitin.proteasom	Proteasome (pop03050 )
Potri.002G257900.1	1	GO:0016760,GO:0030244,GO:0016020	cellulose synthase A4	cell wall.cellulose synthesis.cellulose synthase
Potri.003G001400.1	1	GO:0005515,GO:0005543,GO:0003924,GO:0005525	dynamin-like 3	misc.dynamin
Potri.003G024800.2	1	GO:0003924,GO:0005525	Dynamin related protein 4C	misc.dynamin
Potri.003G032800.3	1	GO:0003824,GO:0008152	phospholipase D alpha 1	lipid metabolism.lipid degradation.lysophospholipases.phospholipase D
Potri.003G032800.4	1	GO:0005515,GO:0003824,GO:0008152	phospholipase D alpha 1	lipid metabolism.lipid degradation.lysophospholipases.phospholipase D
Potri.003G056300.2	1	GO:0005515,GO:0005198,GO:0006886,GO:0016192,GO:0030117	Coatomer, beta\' subunit	cell.vesicle transport
Potri.003G072500.1	1	GO:0004298,GO:0051603,GO:0005839,GO:0004175,GO:0006511,GO:0019773	20S proteasome alpha subunit E2	protein.degradation.ubiquitin.proteasom	Proteasome (pop03050 )
Potri.003G078700.1	1	GO:0003735,GO:0006412,GO:0005840,GO:0005622	Ribosomal protein L23/L15e family protein	protein.synthesis.ribosomal protein.eukaryotic.60S subunit.L15	Ribosome (pop03010 )
Potri.003G112700.1	1	GO:0016491,GO:0055114,GO:0005507	Cupredoxin superfamily protein	misc.oxidases - copper, flavone etc
Potri.003G113400.1	1	GO:0005515	stress-inducible protein, putative	stress
Potri.003G126800.1	1	GO:0051258,GO:0043234,GO:0003924,GO:0005525,GO:0006184,GO:0007017,GO:0005874	beta-6 tubulin	cell.organisation
Potri.003G130400.1	1	GO:0006886,GO:0016192,GO:0030117,GO:0030131,GO:0005515	Adaptin family protein	cell.vesicle transport
Potri.003G134500.1	1		NAD(P)-binding Rossmann-fold superfamily protein	development.unspecified
Potri.003G143600.1	1	GO:0000902,GO:0005524	Heat shock protein 70 (Hsp 70) family protein	stress.abiotic.heat
Potri.003G151100.1	1	GO:0003872,GO:0006096,GO:0005945	phosphofructokinase 4	glycolysis.plastid branch.phosphofructokinase (PFK)	Carbon metabolism (pop01200 );Glycolysis / Gluconeogenesis (pop00010 )
Potri.003G181200.1	1	GO:0006412,GO:0005840,GO:0005622,GO:0003735	Ribosomal protein L7Ae/L30e/S12e/Gadd45 family protein	protein.synthesis.ribosomal protein.eukaryotic.40S subunit.S12	Ribosome (pop03010 )
Potri.003G184000.1	1	GO:0000902,GO:0005524	heat shock protein 70	stress.abiotic.heat	Spliceosome (pop03040 )
Potri.003G188500.2	1	GO:0003824,GO:0008152	4-coumarate:CoA ligase 2	secondary metabolism.phenylpropanoids.lignin biosynthesis.4CL	Phenylpropanoid biosynthesis (pop00940 );Phenylalanine metabolism (pop00360 )
Potri.003G222400.2	1	GO:0005524,GO:0044267	TCP-1/cpn60 chaperonin family protein	protein.folding
Potri.004G013200.5	1		glyoxalase I homolog	Biodegradation of Xenobiotics.lactoylglutathione lyase
Potri.004G028900.1	1	GO:0010181,GO:0016491,GO:0009055,GO:0050662	Quinone reductase family protein	lipid metabolism.exotics(steroids, squalene etc)
Potri.004G043900.1	1	GO:0005524,GO:0016887	AAA-type ATPase family protein	protein.degradation.AAA type
Potri.004G044500.2	1	GO:0003743,GO:0006413	Eukaryotic translation initiation factor 3 subunit 7 (eIF-3)	protein.synthesis.initiation
Potri.004G044700.1	1		Pollen Ole e 1 allergen and extensin family protein	stress.abiotic.unspecified
Potri.004G073600.1	1	GO:0005524,GO:0051082,GO:0006457,GO:0006950	heat shock protein 90.1	stress.abiotic.heat
Potri.004G081300.2	1	GO:0009058,GO:0005985	sucrose synthase 6	major CHO metabolism.degradation.sucrose.Susy
Potri.004G085300.1	1	GO:0006412,GO:0005840,GO:0003735	ribosomal protein L24	protein.synthesis.ribosomal protein.eukaryotic.60S subunit.L24	Ribosome (pop03010 )
Potri.004G101700.2	1	GO:0019904	general regulatory factor 7	signalling.14-3-3 proteins
Potri.004G101700.3	1	GO:0019904	general regulatory factor 7	signalling.14-3-3 proteins
Potri.004G102500.1	1	GO:0016853,GO:0009507	allene oxide cyclase 3	hormone metabolism.jasmonate.synthesis-degradation.allene oxidase cyclase	alpha-Linolenic acid metabolism (pop00592 )
Potri.004G138200.2	1		Sec14p-like phosphatidylinositol transfer family protein	protein.targeting.secretory pathway.unspecified
Potri.004G157800.1	1	GO:0020037	cytochrome B5 isoform E	not assigned.unknown
Potri.004G168800.1	1	GO:0003755,GO:0006457	rotamase CYP 3	cell.cycle.peptidylprolyl isomerase
Potri.004G224400.3	1	GO:0000902,GO:0005524	chloroplast heat shock protein 70-1	stress.abiotic.heat
Potri.004G226400.1	1	GO:0003924,GO:0005525,GO:0007264,GO:0005622	RAB GTPase 11C	signalling.G-proteins
Potri.004G228400.2	1	GO:0003924,GO:0005525,GO:0005515,GO:0005543	dynamin-like 3	misc.dynamin
Potri.005G004900.2	1		ATP-citrate lyase A-3	TCA / org transformation.other organic acid transformatons.atp-citrate lyase
Potri.005G020400.1	1	GO:0005515,GO:0008565,GO:0006606,GO:0005634,GO:0005737,GO:0006886,GO:0005643	importin alpha isoform 1	protein.targeting.nucleus
Potri.005G034200.1	1		Glycoprotein membrane precursor GPI-anchored	not assigned.unknown
Potri.005G044400.3	1	GO:0046872,GO:0006801,GO:0055114	copper/zinc superoxide dismutase 1	redox.dismutases and catalases
Potri.005G072700.5	1	GO:0003735,GO:0006412,GO:0005622,GO:0005840	Ribosomal protein S6e	protein.synthesis.ribosomal protein.eukaryotic.40S subunit.S6	Ribosome (pop03010 )
Potri.005G108100.1	1	GO:0008152	aconitase 1	TCA / org transformation.TCA.aconitase	Carbon metabolism (pop01200 );2-Oxocarboxylic acid metabolism (pop01210 );Glyoxylate and dicarboxylate metabolism (pop00630 );Biosynthesis of amino acids (pop01230 );Citrate cycle (TCA cycle) (pop00020 )
Potri.005G157700.2	1	GO:0019904	general regulatory factor 8	signalling.14-3-3 proteins
Potri.005G164500.1	1	GO:0019904	general regulatory factor 11	signalling.14-3-3 proteins
Potri.005G206300.2	1	GO:0006412,GO:0005840,GO:0005622,GO:0003735	Ribosomal protein L7Ae/L30e/S12e/Gadd45 family protein	protein.synthesis.ribosomal protein.eukaryotic.40S subunit.S12	Ribosome (pop03010 )
Potri.005G228700.1	1	GO:0003854,GO:0016616,GO:0006694,GO:0055114,GO:0003824,GO:0050662,GO:0044237,GO:0016491	NmrA-like negative transcriptional regulator family protein	secondary metabolism.flavonoids.isoflavones.isoflavone reductase
Potri.005G240200.1	1	GO:0003755,GO:0006457	rotamase CYP 3	cell.cycle.peptidylprolyl isomerase
Potri.005G241100.3	1	GO:0005524,GO:0051082,GO:0006457,GO:0006950	Chaperone protein htpG family protein	stress.abiotic.heat
Potri.006G021200.1	1			cell.organisation
Potri.006G021200.5	1			cell.organisation
Potri.006G047000.3	1	GO:0018738,GO:0016023,GO:0004091	S-formylglutathione hydrolase	not assigned.unknown
Potri.006G050200.4	1	GO:0003779,GO:0007010	villin 2	cell.organisation
Potri.006G052400.2	1	GO:0003723,GO:0003735,GO:0006412,GO:0005622,GO:0005840	Ribosomal protein S5 family protein	protein.synthesis.ribosomal protein.eukaryotic.40S subunit.S2	Ribosome (pop03010 )
Potri.006G057700.1	1	GO:0005525,GO:0007264,GO:0005622	RAB GTPase homolog A4D	signalling.G-proteins
Potri.006G077900.5	1	GO:0004298,GO:0051603,GO:0005839	N-terminal nucleophile aminohydrolases (Ntn hydrolases) superfamily protein	protein.degradation.ubiquitin.proteasom	Proteasome (pop03050 )
Potri.006G087100.1	1	GO:0016491,GO:0055114,GO:0005507	laccase 17	secondary metabolism.simple phenols
Potri.006G097000.1	1	GO:0016491,GO:0055114,GO:0005507	Laccase/Diphenol oxidase family protein	secondary metabolism.simple phenols
Potri.006G117400.2	1	GO:0000287,GO:0004743,GO:0030955,GO:0006096	Pyruvate kinase family protein	glycolysis.plastid branch.pyruvate kinase (PK)	Carbon metabolism (pop01200 );Biosynthesis of amino acids (pop01230 );Purine metabolism (pop00230 );Glycolysis / Gluconeogenesis (pop00010 )
Potri.006G123200.2	1	GO:0004478,GO:0006556,GO:0005524	methionine adenosyltransferase 3	amino acid metabolism.synthesis.aspartate family.methionine	Cysteine and methionine metabolism (pop00270 )
Potri.006G138600.1	1	GO:0006457,GO:0005737	chaperonin 20	protein.folding
Potri.006G181900.2	1	GO:0016760,GO:0030244,GO:0016020	Cellulose synthase family protein	cell wall.cellulose synthesis.cellulose synthase
Potri.006G209700.2	1	GO:0019843,GO:0005622,GO:0003723	Ribosomal protein S4	protein.synthesis.ribosomal protein.eukaryotic.40S subunit.S9	Ribosome (pop03010 )
Potri.006G222100.1	1	GO:0003735,GO:0006412,GO:0005622,GO:0005840,GO:0003723	Ribosomal protein S3 family protein	protein.synthesis.ribosomal protein.eukaryotic.40S subunit.S3	Ribosome (pop03010 )
Potri.006G224500.4	1	GO:0008237,GO:0008270,GO:0006508	aminopeptidase M1	protein.degradation
Potri.006G250300.2	1	GO:0005525,GO:0007264,GO:0003723,GO:0003724,GO:0005622	RAN GTPase 3	signalling.G-proteins
Potri.006G253900.1	1	GO:0005515,GO:0003824,GO:0008152	phospholipase D alpha 1	lipid metabolism.lipid degradation.lysophospholipases.phospholipase D
Potri.007G001000.1	1	GO:0005515	Leucine-rich repeat (LRR) family protein	signalling.receptor kinases.leucine rich repeat XI
Potri.007G029700.2	1	GO:0009987,GO:0016787	aminopeptidase P1	protein.degradation
Potri.007G047200.1	1	GO:0045735	RmlC-like cupins superfamily protein	development.storage proteins
Potri.007G056100.1	1	GO:0019843,GO:0005622,GO:0003723	Ribosomal protein S4	protein.synthesis.ribosomal protein.eukaryotic.40S subunit.S9	Ribosome (pop03010 )
Potri.007G092500.2	1	GO:0005509,GO:0005544	annexin 2	cell.organisation
Potri.007G096000.1	1	GO:0005525,GO:0007264,GO:0005622	RAB GTPase homolog A4A	signalling.G-proteins
Potri.007G129700.3	1		pfkB-like carbohydrate kinase family protein	major CHO metabolism.degradation.sucrose.fructokinase
Potri.007G134700.1	1	GO:0016020	prohibitin 6	mitochondrial electron transport / ATP synthesis.NADH-DH.complex I
Potri.008G013700.1	1	GO:0004553,GO:0005975	Glycosyl hydrolase family protein	cell wall.degradation.cellulases and beta -1,4-glucanases
Potri.008G045900.1	1	GO:0008237,GO:0008270,GO:0019370,GO:0006508	peptidase M1 family protein	protein.degradation
Potri.008G070600.1	1	GO:0006886,GO:0016192,GO:0005198,GO:0030130,GO:0030132	Clathrin, heavy chain	cell.vesicle transport
Potri.008G126600.1	1	GO:0005524,GO:0016820,GO:0015991,GO:0033178,GO:0046933,GO:0046961,GO:0015992,GO:0046034,GO:0016469,GO:0016887,GO:0006200,GO:0006754,GO:0000275,GO:0045261,GO:0015986,GO:0008553	ATP synthase alpha/beta family protein	mitochondrial electron transport / ATP synthesis.F1-ATPase
Potri.008G166800.6	1	GO:0016491,GO:0055114,GO:0016616,GO:0016615,GO:0006108	Lactate/malate dehydrogenase family protein	TCA / org transformation.other organic acid transformatons.cyt MDH	Carbon metabolism (pop01200 );Glyoxylate and dicarboxylate metabolism (pop00630 );Carbon fixation in photosynthetic organisms (pop00710 )
Potri.008G182300.2	1	GO:0005524,GO:0044267,GO:0051082,GO:0006457	TCP-1/cpn60 chaperonin family protein	protein.folding
Potri.008G203400.4	1		Aluminium induced protein with YGL and LRDR motifs	hormone metabolism.auxin.induced-regulated-responsive-activated
Potri.009G009300.1	1	GO:0005524,GO:0044267	chaperonin-60alpha	protein.folding
Potri.009G018600.3	1	GO:0003746,GO:0006414,GO:0005853	Glutathione S-transferase, C-terminal-like;Translation elongation factor EF1B/ribosomal protein S6	protein.synthesis.elongation
Potri.009G031200.2	1	GO:0004807,GO:0008152	triosephosphate isomerase	PS.calvin cycle.TPI	Carbon metabolism (pop01200 );Biosynthesis of amino acids (pop01230 );Citrate cycle (TCA cycle) (pop00020 );Glycolysis / Gluconeogenesis (pop00010 )
Potri.009G052000.1	1	GO:0016491,GO:0008152,GO:0003854,GO:0016616,GO:0006694,GO:0055114,GO:0003824,GO:0050662,GO:0044237	NAD(P)-binding Rossmann-fold superfamily protein	secondary metabolism.flavonoids.dihydroflavonols.dihydroflavonol 4-reductase
Potri.009G055400.1	1	GO:0005515	transducin family protein / WD-40 repeat family protein	not assigned.unknown	Protein processing in endoplasmic reticulum (pop04141 )
Potri.009G073400.1	1	GO:0046907	RAN binding protein 1	signalling.G-proteins
Potri.009G079700.1	1	GO:0000902,GO:0005524	mitochondrial HSO70 2	stress.abiotic.heat
Potri.009G115000.2	1	GO:0003924,GO:0005525,GO:0007264,GO:0005634,GO:0005737,GO:0005622	RAB GTPase homolog G3F	signalling.G-proteins
Potri.009G148800.1	1	GO:0004664,GO:0009094	arogenate dehydratase 6	amino acid metabolism.synthesis.aromatic aa.phenylalanine.arogenate dehydratase / prephenate dehydratase
Potri.009G154800.1	1	GO:0004553,GO:0005975	Glycosyl hydrolase family protein	cell wall.degradation.cellulases and beta -1,4-glucanases
Potri.009G156800.1	1	GO:0016491,GO:0055114,GO:0005507	laccase 2	secondary metabolism.simple phenols
Potri.009G157400.2	1	GO:0005524,GO:0044267,GO:0051082,GO:0006457	TCP-1/cpn60 chaperonin family protein	protein.folding
Potri.010G001400.3	1	GO:0005515,GO:0008565,GO:0006606,GO:0005634,GO:0005737,GO:0006886,GO:0005643	importin alpha isoform 2	protein.targeting.nucleus
Potri.010G033500.1	1	GO:0008308,GO:0006820,GO:0044070,GO:0055085,GO:0005741	voltage dependent anion channel 1	transport.sugars
Potri.010G069900.2	1	GO:0003735,GO:0006412,GO:0005622,GO:0005840	Ribosomal protein L14	protein.synthesis.ribosomal protein.eukaryotic.60S subunit.L14	Ribosome (pop03010 )
Potri.010G083200.2	1	GO:0003735,GO:0006412,GO:0005622,GO:0005840	Ribosomal protein S3Ae	protein.synthesis.ribosomal protein.eukaryotic.40S subunit.S3A	Ribosome (pop03010 )
Potri.010G084800.1	1	GO:0004298,GO:0051603,GO:0005839	20S proteasome beta subunit D1	protein.degradation.ubiquitin.proteasom	Proteasome (pop03050 )
Potri.010G087800.1	1	GO:0003735,GO:0006412,GO:0005622,GO:0005840	Ribosomal protein S24e family protein	protein.synthesis.ribosomal protein.eukaryotic.40S subunit.S24	Ribosome (pop03010 )
Potri.010G100600.1	1		Bifunctional inhibitor/lipid-transfer protein/seed storage 2S albumin superfamily protein	misc.protease inhibitor/seed storage/lipid transfer protein (LTP) family protein
Potri.010G105900.1	1	GO:0003924,GO:0005525	DYNAMIN-like 1C	misc.dynamin
Potri.010G109500.3	1	GO:0016868,GO:0005975	Phosphoglucomutase/phosphomannomutase family protein	not assigned.unknown	Amino sugar and nucleotide sugar metabolism (pop00520 )
Potri.010G131800.1	1	GO:0008964,GO:0006099,GO:0015977	phosphoenolpyruvate carboxylase 4	glycolysis.cytosolic branch.phospho-enol-pyruvate carboxylase (PEPC)	Carbon metabolism (pop01200 );Carbon fixation in photosynthetic organisms (pop00710 )
Potri.010G142600.2	1	GO:0016491,GO:0008152	senescence-associated gene 13	misc.nitrilases, *nitrile lyases, berberine bridge enzymes, reticuline oxidases, troponine reductases
Potri.010G150700.1	1		heat stable protein 1	stress.biotic.PR-proteins
Potri.010G164200.1	1	GO:0005515	non-ATPase subunit 9	protein.degradation.ubiquitin.proteasom	Proteasome (pop03050 )
Potri.010G183500.1	1	GO:0016491,GO:0055114,GO:0005507	laccase 12	secondary metabolism.simple phenols
Potri.010G184500.2	1	GO:0008199,GO:0006879,GO:0006826,GO:0005488	ferritin 2	metal handling.binding, chelation and storage
Potri.010G191200.1	1	GO:0003735,GO:0006414,GO:0005622,GO:0005840,GO:0042254	Ribosomal protein L10 family protein	protein.synthesis.ribosomal protein.eukaryotic.60S subunit.P0	Ribosome (pop03010 )
Potri.010G197200.1	1	GO:0003924,GO:0005525,GO:0007264,GO:0005622	RAB GTPase homolog A2B	signalling.G-proteins
Potri.010G202300.1	1		SCARECROW-like 14	RNA.regulation of transcription.GRAS transcription factor family
Potri.010G203500.9	1	GO:0004807,GO:0008152	triosephosphate isomerase	PS.calvin cycle.TPI	Carbon metabolism (pop01200 );Biosynthesis of amino acids (pop01230 );Citrate cycle (TCA cycle) (pop00020 );Glycolysis / Gluconeogenesis (pop00010 )
Potri.010G208900.3	1	GO:0003924,GO:0005525,GO:0007264,GO:0005634,GO:0005737,GO:0005622	Ras-related small GTP-binding family protein	signalling.G-proteins
Potri.010G215700.1	1	GO:0008237,GO:0008270,GO:0019370,GO:0006508	peptidase M1 family protein	protein.degradation
Potri.010G229600.1	1	GO:0003924,GO:0005525,GO:0007264,GO:0005634,GO:0005737,GO:0005622	RAB GTPase homolog C2A	signalling.G-proteins
Potri.010G231300.1	1	GO:0003677,GO:0006334,GO:0005634,GO:0000786	Histone superfamily protein	DNA.synthesis/chromatin structure.histone
Potri.010G233200.1	1	GO:0000287,GO:0004743,GO:0030955,GO:0006096	Pyruvate kinase family protein	lipid metabolism.FA synthesis and FA elongation.pyruvate kinase	Carbon metabolism (pop01200 );Biosynthesis of amino acids (pop01230 );Purine metabolism (pop00230 );Glycolysis / Gluconeogenesis (pop00010 )
Potri.010G249600.3	1	GO:0016616,GO:0051287,GO:0008152,GO:0055114,GO:0048037,GO:0004455,GO:0008652,GO:0006564,GO:0004617	D-3-phosphoglycerate dehydrogenase	amino acid metabolism.synthesis.serine-glycine-cysteine group.serine.phosphoglycerate dehydrogenase	Carbon metabolism (pop01200 );Biosynthesis of amino acids (pop01230 );Glycine, serine and threonine metabolism (pop00260 )
Potri.010G255200.1	1	GO:0004553,GO:0005975	alpha-galactosidase 1	minor CHO metabolism.galactose.alpha-galactosidases
Potri.011G053600.2	1		arabinogalactan protein 30	stress.abiotic.unspecified
Potri.011G110700.4	1	GO:0008964,GO:0006099,GO:0015977	phosphoenolpyruvate carboxylase 3	not assigned.unknown	Carbon metabolism (pop01200 );Carbon fixation in photosynthetic organisms (pop00710 )
Potri.012G037200.1	1	GO:0009058,GO:0005985	sucrose synthase 6	major CHO metabolism.degradation.sucrose.Susy
Potri.012G049300.1	1	GO:0004553,GO:0005975	B-S glucosidase 44	misc.gluco-, galacto- and mannosidases
Potri.012G074800.1	1	GO:0005515,GO:0005198,GO:0006886,GO:0016192,GO:0030117,GO:0030126	Coatomer, alpha subunit	cell.vesicle transport
Potri.012G076800.3	1	GO:0003723	Ribosomal protein S3 family protein	protein.synthesis.ribosomal protein.eukaryotic.40S subunit.S3	Ribosome (pop03010 )
Potri.012G078700.1	1	GO:0016491,GO:0008152,GO:0055114	aldehyde dehydrogenase 2B4	fermentation.aldehyde dehydrogenase
Potri.012G095200.1	1	GO:0004177,GO:0008270,GO:0006508	Zn-dependent exopeptidases superfamily protein	protein.degradation.aspartate protease
Potri.012G095300.1	1	GO:0005524,GO:0019205,GO:0006139,GO:0004017	adenylate kinase 1	nucleotide metabolism.phosphotransfer and pyrophosphatases.adenylate kinase	Purine metabolism (pop00230 )
Potri.012G096400.1	1	GO:0003746,GO:0006414,GO:0005853	Translation elongation factor EF1B/ribosomal protein S6 family protein	protein.synthesis.elongation
Potri.012G117600.3	1	GO:0003735,GO:0006412,GO:0005622,GO:0005840,GO:0015935	40s ribosomal protein SA B	protein.synthesis.ribosomal protein.eukaryotic.40S subunit.SA	Ribosome (pop03010 )
Potri.012G123500.1	1	GO:0004298,GO:0051603,GO:0005839,GO:0043531,GO:0004175,GO:0006511,GO:0019773,GO:0006915,GO:0005524	NB-ARC domain-containing disease resistance protein	stress.biotic
Potri.012G125500.1	1	GO:0005515,GO:0006886,GO:0016192,GO:0030131	clathrin adaptor complexes medium subunit family protein	cell.vesicle transport
Potri.012G127500.1	1	GO:0004857,GO:0030599	Plant invertase/pectin methylesterase inhibitor superfamily protein	misc.invertase/pectin methylesterase inhibitor family protein
Potri.013G005600.3	1	GO:0005525,GO:0007264,GO:0004871,GO:0019001,GO:0007186,GO:0005634,GO:0005737,GO:0005622	ADP-ribosylation factor A1F	protein.targeting.secretory pathway.unspecified
Potri.013G031100.1	1	GO:0046872,GO:0006801,GO:0055114	copper/zinc superoxide dismutase 1	redox.dismutases and catalases
Potri.013G039400.1	1	GO:0004751,GO:0009052	Ribose 5-phosphate isomerase, type A protein	OPP.non-reductive PP.ribose 5-phosphate isomerase	Carbon metabolism (pop01200 );Biosynthesis of amino acids (pop01230 );Oxygenic photosynthesis in plants and cyanobacteria (pop_M00611 );Pentose phosphate pathway (pop00030 );Carbon fixation in photosynthetic organisms (pop00710 )
Potri.013G051500.2	1	GO:0046961,GO:0015991,GO:0033178	vacuolar ATP synthase subunit E1	transport.p- and v-ATPases.H+-transporting two-sector ATPase
Potri.013G058500.1	1	GO:0005524,GO:0044267,GO:0051082,GO:0006457	TCP-1/cpn60 chaperonin family protein	protein.folding
Potri.013G093700.1	1	GO:0003735,GO:0006412,GO:0005622,GO:0005840	Ribosomal protein S26e family protein	protein.synthesis.ribosomal protein.eukaryotic.40S subunit.S26	Ribosome (pop03010 )
Potri.013G128600.1	1	GO:0003735,GO:0006412,GO:0005622,GO:0005840,GO:0008097	ribosomal protein L5 B	protein.synthesis.ribosomal protein.eukaryotic.60S subunit.L5	Ribosome (pop03010 )
Potri.013G159600.1	1	GO:0003735,GO:0006412,GO:0005840	Ribosomal protein L16p/L10e family protein	protein.synthesis.ribosomal protein.eukaryotic.60S subunit.L10	Ribosome (pop03010 )
Potri.014G049900.1	1	GO:0004550,GO:0005524,GO:0006165,GO:0006183,GO:0006228,GO:0006241	Nucleoside diphosphate kinase family protein	nucleotide metabolism.phosphotransfer and pyrophosphatases.nucleoside diphosphate kinase	Purine metabolism (pop00230 );Pyrimidine metabolism (pop00240 )
Potri.014G112400.5	1	GO:0000166,GO:0004812,GO:0005524,GO:0006418,GO:0005737,GO:0004827,GO:0006433,GO:0006412	Class II aaRS and biotin synthetases superfamily protein	protein.aa activation.bifunctional aminoacyl-tRNA synthetase	Aminoacyl-tRNA biosynthesis (pop00970 )
Potri.014G128800.1	1	GO:0003735,GO:0006412,GO:0005622,GO:0005840	Ribosomal L22e protein family	protein.synthesis.ribosomal protein.eukaryotic.60S subunit.L22	Ribosome (pop03010 )
Potri.014G147100.1	1	GO:0005515	translation initiation factor 3 subunit H1	protein.synthesis.initiation
Potri.014G164000.1	1	GO:0005515,GO:0004871,GO:0009416	Phototropic-responsive NPH3 family protein	signalling.light
Potri.014G164900.6	1	GO:0005524,GO:0051082,GO:0006457,GO:0006950	HEAT SHOCK PROTEIN 89.1	stress.abiotic.heat
Potri.014G195700.3	1	GO:0003824,GO:0008152	ATP citrate lyase (ACL) family protein	TCA / org transformation.TCA.succinyl-CoA ligase
Potri.015G017500.2	1	GO:0008152,GO:0016491,GO:0055114,GO:0015930,GO:0016638,GO:0006537,GO:0006807	NADH-dependent glutamate synthase 1	N-metabolism.ammonia metabolism.glutamate synthase
Potri.015G029100.1	1	GO:0009058,GO:0005985	sucrose synthase 6	major CHO metabolism.degradation.sucrose.Susy
Potri.015G034700.1	1	GO:0004356,GO:0006807,GO:0006542	glutamine synthase clone R1	N-metabolism.ammonia metabolism.glutamine synthetase
Potri.015G070600.3	1	GO:0016491,GO:0008152,GO:0055114	aldehyde dehydrogenase 10A8	fermentation.aldehyde dehydrogenase	Glycine, serine and threonine metabolism (pop00260 )
Potri.015G080600.1	1	GO:0005524,GO:0009378,GO:0006281,GO:0006310,GO:0016887	ATPase, AAA-type, CDC48 protein	protein.degradation.AAA type	Protein processing in endoplasmic reticulum (pop04141 )
Potri.015G109200.2	1	GO:0005509	calnexin 1	signalling.calcium
Potri.015G111500.1	1	GO:0005515,GO:0003735,GO:0006412,GO:0005622,GO:0005840	ubiquitin 6	protein.degradation.ubiquitin.ubiquitin	Ribosome (pop03010 )
Potri.015G125400.1	1	GO:0005515,GO:0006886,GO:0016192,GO:0030131	clathrin adaptor complexes medium subunit family protein	cell.vesicle transport
Potri.015G129700.2	1		EXORDIUM like 3	signalling.in sugar and nutrient physiology
Potri.015G143600.1	1		Remorin family protein	RNA.regulation of transcription.unclassified
Potri.016G014500.2	1	GO:0016758,GO:0008152	UDP-glucosyl transferase 71C4	misc.UDP glucosyl and glucoronyl transferases
Potri.016G063100.1	1	GO:0003735,GO:0006412,GO:0005622,GO:0005840	ribosomal protein S28	protein.synthesis.ribosomal protein.eukaryotic.40S subunit.S28	Ribosome (pop03010 )
Potri.016G078300.1	1	GO:0008270,GO:0016491,GO:0055114,GO:0016616,GO:0048037	cinnamyl alcohol dehydrogenase 6	secondary metabolism.phenylpropanoids.lignin biosynthesis.CAD	Phenylpropanoid biosynthesis (pop00940 )
Potri.016G104300.1	1		Bifunctional inhibitor/lipid-transfer protein/seed storage 2S albumin superfamily protein	misc.protease inhibitor/seed storage/lipid transfer protein (LTP) family protein
Potri.016G109300.1	1	GO:0051258,GO:0043234,GO:0003924,GO:0005525,GO:0006184,GO:0007017,GO:0005874	tubulin beta 8	cell.organisation
Potri.017G001200.2	1		guanosine nucleotide diphosphate dissociation inhibitor 1	signalling.G-proteins
Potri.017G037900.1	1	GO:0004601,GO:0020037,GO:0006979,GO:0055114	Peroxidase superfamily protein	misc.peroxidases
Potri.017G054600.1	1	GO:0003735,GO:0006412,GO:0005840	Ribosomal protein L13 family protein	protein.synthesis.ribosomal protein.eukaryotic.60S subunit.L13A	Ribosome (pop03010 )
Potri.017G061900.3	1	GO:0005783,GO:0016021	translocon-associated protein beta (TRAPB) family protein	not assigned.unknown
Potri.017G071000.1	1			not assigned.unknown
Potri.017G078000.6	1	GO:0016020	SPFH/Band 7/PHB domain-containing membrane-associated protein family	not assigned.unknown
Potri.017G081000.1	1	GO:0051258,GO:0043234,GO:0003924,GO:0005525,GO:0006184,GO:0007017,GO:0005874	Tubulin/FtsZ family protein	cell.organisation
Potri.017G083000.1	1		GAST1 protein homolog 4	hormone metabolism.gibberelin.induced-regulated-responsive-activated
Potri.017G092200.1	1	GO:0003735,GO:0006412,GO:0005622,GO:0005840	Ribosomal protein S19e family protein	protein.synthesis.ribosomal protein.eukaryotic.40S subunit.S19	Ribosome (pop03010 )
Potri.017G102000.1	1	GO:0016491,GO:0055114,GO:0003854,GO:0016616,GO:0006694,GO:0030060,GO:0006108	malate dehydrogenase	gluconeogenesis / glyoxylate cycle.Malate DH	Carbon metabolism (pop01200 );Glyoxylate and dicarboxylate metabolism (pop00630 );Carbon fixation in photosynthetic organisms (pop00710 )
Potri.017G108200.1	1	GO:0005524,GO:0009378,GO:0006281,GO:0006310,GO:0016887	ATPase, AAA-type, CDC48 protein	protein.degradation.AAA type	Protein processing in endoplasmic reticulum (pop04141 )
Potri.017G113300.1	1	GO:0019904	general regulatory factor 7	signalling.14-3-3 proteins
Potri.017G139100.3	1	GO:0009058,GO:0005985	sucrose synthase 5	major CHO metabolism.degradation.sucrose.Susy
Potri.018G007400.1	1	GO:0006886,GO:0016192,GO:0030117,GO:0005198,GO:0030126	Coatomer, beta subunit	cell.vesicle transport
Potri.018G030700.3	1	GO:0005525,GO:0007264,GO:0003723,GO:0003724,GO:0005622	RAN GTPase 3	signalling.G-proteins
Potri.018G049100.2	1	GO:0003735,GO:0006412,GO:0005622,GO:0005840,GO:0003723	Ribosomal protein S3 family protein	protein.synthesis.ribosomal protein.eukaryotic.40S subunit.S3	Ribosome (pop03010 )
Potri.018G053700.1	1	GO:0004375,GO:0055114	glycine decarboxylase P-protein 1	PS.photorespiration.glycine cleavage.P subunit
Potri.018G067800.4	1	GO:0006334,GO:0005634	nucleosome assembly protein 1;2	DNA.synthesis/chromatin structure
Potri.018G069200.5	1	GO:0003872,GO:0006096,GO:0005945	phosphofructokinase 3	glycolysis.plastid branch.phosphofructokinase (PFK)	Carbon metabolism (pop01200 );Glycolysis / Gluconeogenesis (pop00010 )
Potri.018G075900.1	1		Leucine-rich repeat (LRR) family protein	cell wall.cell wall proteins.LRR
Potri.018G082900.1	1	GO:0003824,GO:0008152,GO:0003857,GO:0016491,GO:0006631,GO:0055114	Enoyl-CoA hydratase/isomerase family	lipid metabolism.lipid degradation.beta-oxidation.multifunctional	Fatty acid metabolism (pop01212 );alpha-Linolenic acid metabolism (pop00592 );Fatty acid metabolism (pop00071 )
Potri.018G086700.2	1	GO:0016616,GO:0055114,GO:0051287	NADP-malic enzyme 4	TCA / org transformation.other organic acid transformatons.malic	Carbon metabolism (pop01200 );Carbon fixation in photosynthetic organisms (pop00710 )
Potri.018G086700.4	1	GO:0016616,GO:0055114,GO:0051287	NADP-malic enzyme 4	TCA / org transformation.other organic acid transformatons.malic	Carbon metabolism (pop01200 );Carbon fixation in photosynthetic organisms (pop00710 )
Potri.018G089700.1	1	GO:0003779,GO:0007010	villin 4	cell.organisation
Potri.018G092700.1	1	GO:0003677,GO:0006334,GO:0005634,GO:0000786	Histone superfamily protein	DNA.synthesis/chromatin structure.histone
Potri.018G140300.1	1	GO:0003735,GO:0006412,GO:0005840	Ribosomal protein L30/L7 family protein	protein.synthesis.ribosomal protein.eukaryotic.60S subunit.L7	Ribosome (pop03010 )
Potri.019G037400.1	1	GO:0004553,GO:0005975	Glycosyl hydrolase family protein	cell wall.degradation.cellulases and beta -1,4-glucanases
Potri.019G047200.3	1	GO:0000287,GO:0005524,GO:0047325,GO:0052725,GO:0052726,GO:0032957,GO:0005622,GO:0035300	Inositol 1,3,4-trisphosphate 5/6-kinase family protein	signalling.phosphinositides.inositol-1,3,4-trisphosphate 5/6-kinase
Potri.019G053800.2	1		Ribonuclease E inhibitor RraA/Dimethylmenaquinone methyltransferase	C1-metabolism
Potri.019G079300.1	1		Sec14p-like phosphatidylinositol transfer family protein	protein.targeting.secretory pathway.unspecified
Potri.019G079500.1	1		PATELLIN 2	transport.misc
Potri.T011200.1	1	GO:0006952	low-molecular-weight cysteine-rich 68	not assigned.unknown
Potri.T059600.4	1	GO:0016021	Endomembrane protein 70 protein family	DNA.unspecified
Potri.T103900.1	1	GO:0003854,GO:0016616,GO:0006694,GO:0055114,GO:0003824,GO:0050662,GO:0044237	GDP-D-mannose 3\',5\'-epimerase	cell wall.precursor synthesis.UXS
Potri.T120600.1	1	GO:0016616,GO:0055114,GO:0006102,GO:0004450	isocitrate dehydrogenase	TCA / org transformation.TCA.IDH
Potri.T143400.1	1	GO:0000287,GO:0030976,GO:0003824	pyruvate decarboxylase-2	fermentation.PDC
Potri.001G032900.1	2	GO:0004869	cystatin B	protein.degradation.cysteine protease
Potri.001G054400.1	2	GO:0005524,GO:0044267	heat shock protein 60	protein.folding
Potri.001G162400.1	2	GO:0030599,GO:0042545,GO:0005618,GO:0004857	pectin methylesterase 3	cell wall.pectin*esterases.PME	Pentose and glucuronate interconversions (pop00040 )
Potri.001G193000.2	2	GO:0005515,GO:0003824,GO:0008152	phospholipase D alpha 1	lipid metabolism.lipid degradation.lysophospholipases.phospholipase D
Potri.001G224700.1	2	GO:0003746,GO:0006414,GO:0005853	Glutathione S-transferase, C-terminal-like;Translation elongation factor EF1B/ribosomal protein S6	protein.synthesis.elongation
Potri.001G236400.1	2	GO:0003779,GO:0005622	actin depolymerizing factor 4	cell.organisation
Potri.001G237200.2	2	GO:0003854,GO:0016616,GO:0006694,GO:0055114,GO:0003824,GO:0050662,GO:0044237,GO:0009058,GO:0008831,GO:0045226	UDP-XYL synthase 5	cell wall.precursor synthesis.UXS
Potri.001G286700.2	2	GO:0005524,GO:0051082,GO:0006457,GO:0006950	heat shock protein 81-2	stress.abiotic.heat
Potri.001G289500.1	2	GO:0051258,GO:0043234,GO:0003924,GO:0005525,GO:0006184,GO:0007017,GO:0005874	Tubulin/FtsZ family protein	cell.organisation
Potri.001G300900.1	2	GO:0016616,GO:0051287,GO:0008152,GO:0055114,GO:0016597,GO:0048037,GO:0004455,GO:0008652,GO:0006564,GO:0004617	D-3-phosphoglycerate dehydrogenase	amino acid metabolism.synthesis.serine-glycine-cysteine group.serine.phosphoglycerate dehydrogenase	Carbon metabolism (pop01200 );Biosynthesis of amino acids (pop01230 );Glycine, serine and threonine metabolism (pop00260 )
Potri.001G322300.1	2		phosphate transporter 3;1	transport.metabolite transporters at the mitochondrial membrane
Potri.001G340200.1	2			not assigned.unknown
Potri.001G340300.1	2			not assigned.unknown
Potri.001G341100.2	2	GO:0005524,GO:0044267,GO:0051082,GO:0006457	TCP-1/cpn60 chaperonin family protein	protein.folding
Potri.001G347800.1	2	GO:0016616,GO:0055114,GO:0006102,GO:0004450	Isocitrate/isopropylmalate dehydrogenase family protein	TCA / org transformation.TCA.IDH	Carbon metabolism (pop01200 );2-Oxocarboxylic acid metabolism (pop01210 );Biosynthesis of amino acids (pop01230 );Citrate cycle (TCA cycle) (pop00020 )
Potri.001G367900.1	2		FASCICLIN-like arabinogalactan 1	cell wall.cell wall proteins.AGPs.AGP
Potri.001G376500.1	2	GO:0016491,GO:0055114,GO:0003854,GO:0016616,GO:0006694,GO:0030060,GO:0006108	Lactate/malate dehydrogenase family protein	TCA / org transformation.TCA.malate DH	Carbon metabolism (pop01200 );Glyoxylate and dicarboxylate metabolism (pop00630 );Carbon fixation in photosynthetic organisms (pop00710 )
Potri.001G383500.1	2	GO:0003854,GO:0016616,GO:0006694,GO:0055114,GO:0003824,GO:0050662,GO:0044237,GO:0009058,GO:0008831,GO:0045226	rhamnose biosynthesis 1	cell wall.precursor synthesis.UDP-glucose 4,6-dehydratase
Potri.001G391900.5	2	GO:0008964,GO:0006099,GO:0015977	phosphoenolpyruvate carboxylase 3	glycolysis.cytosolic branch.phospho-enol-pyruvate carboxylase (PEPC)	Carbon metabolism (pop01200 );Carbon fixation in photosynthetic organisms (pop00710 )
Potri.002G003100.4	2	GO:0003872,GO:0006096,GO:0005945	Phosphofructokinase family protein	glycolysis.cytosolic branch.phosphofructokinase (PFK)
Potri.002G021800.1	2	GO:0051258,GO:0043234,GO:0003924,GO:0005525,GO:0006184,GO:0007017,GO:0005874	tubulin beta-5 chain	cell.organisation
Potri.002G029100.1	2	GO:0016020	Walls Are Thin 1	development.unspecified
Potri.002G033900.1	2	GO:0004298,GO:0051603,GO:0005839,GO:0004175,GO:0006511,GO:0019773	20S proteasome alpha subunit F2	protein.degradation.ubiquitin.proteasom	Proteasome (pop03050 )
Potri.002G061500.1	2		HSP20-like chaperones superfamily protein	not assigned.unknown
Potri.002G101200.1	2	GO:0005507,GO:0009055	Cupredoxin superfamily protein	misc.plastocyanin-like
Potri.002G113100.1	2	GO:0004553,GO:0005975,GO:0016798	glycosyl hydrolase family 10 protein / carbohydrate-binding domain-containing protein	cell wall.degradation.mannan-xylose-arabinose-fucose
Potri.002G146300.1	2	GO:0003824,GO:0008152	Transketolase	PS.calvin cycle.transketolase	Carbon metabolism (pop01200 );Biosynthesis of amino acids (pop01230 );Oxygenic photosynthesis in plants and cyanobacteria (pop_M00611 );Pentose phosphate pathway (pop00030 );Carbon fixation in photosynthetic organisms (pop00710 )
Potri.002G146400.1	2	GO:0016765	RNA 3\'-terminal phosphate cyclase/enolpyruvate transferase, alpha/beta	amino acid metabolism.synthesis.aromatic aa.chorismate.5-enolpyruvylshikimate-3-phosphate synthase	Biosynthesis of amino acids (pop01230 );Phenylalanine, tyrosine and tryptophan biosynthesis (pop00400 )
Potri.002G171700.1	2	GO:0004190,GO:0006508	Eukaryotic aspartyl protease family protein	RNA.regulation of transcription.unclassified
Potri.002G223100.2	2			not assigned.unknown
Potri.002G242500.1	2	GO:0020037	cytochrome B5 isoform B	redox.ascorbate and glutathione
Potri.003G046200.2	2		Pectinacetylesterase family protein	cell wall.pectin*esterases.acetyl esterase
Potri.003G074700.1	2	GO:0016779,GO:0008152	N-acetylglucosamine-1-phosphate uridylyltransferase 2	misc.UDP glucosyl and glucoronyl transferases
Potri.003G086100.1	2	GO:0046933,GO:0046961,GO:0015986,GO:0045261	ATPase, F1 complex, delta/epsilon subunit	mitochondrial electron transport / ATP synthesis.F1-ATPase
Potri.003G115000.1	2		Calcium-binding EF-hand family protein	signalling.calcium
Potri.003G125400.1	2	GO:0051258,GO:0043234,GO:0003924,GO:0005525,GO:0006184,GO:0007017,GO:0005874	tubulin beta 8	cell.organisation
Potri.003G128600.1	2	GO:0005215,GO:0006810,GO:0016020	plasma membrane intrinsic protein 1;4	transport.Major Intrinsic Proteins.PIP
Potri.003G143200.1	2	GO:0005515	Tetratricopeptide repeat (TPR)-like superfamily protein	cell.organisation
Potri.003G151700.2	2	GO:0004553,GO:0005975	glycosyl hydrolase 9A1	cell wall.degradation.cellulases and beta -1,4-glucanases
Potri.003G183900.1	2	GO:0016747	hydroxycinnamoyl-CoA shikimate/quinate hydroxycinnamoyl transferase	secondary metabolism.phenylpropanoids
Potri.003G190800.3	2	GO:0005515	Nascent polypeptide-associated complex (NAC), alpha subunit family protein	protein.synthesis.elongation
Potri.003G195500.1	2	GO:0004190,GO:0006508	Eukaryotic aspartyl protease family protein	RNA.regulation of transcription.unclassified
Potri.003G220400.3	2		Mitochondrial substrate carrier family protein	transport.metabolite transporters at the mitochondrial membrane
Potri.004G009600.1	2	GO:0004047,GO:0006546,GO:0005737	Glycine cleavage T-protein family	amino acid metabolism.degradation.serine-glycine-cysteine group.glycine
Potri.004G075200.1	2	GO:0016831,GO:0030170,GO:0019752,GO:0006536,GO:0004351	glutamate decarboxylase	amino acid metabolism.synthesis.central amino acid metabolism.GABA.Glutamate decarboxylase
Potri.004G075500.1	2	GO:0016021	Endomembrane protein 70 protein family	DNA.unspecified
Potri.004G172600.1	2	GO:0003676,GO:0008270,GO:0003677,GO:0006355	cold shock domain protein 1	stress.abiotic.cold
Potri.004G176300.1	2	GO:0005215,GO:0006810,GO:0016020	plasma membrane intrinsic protein 3	transport.Major Intrinsic Proteins.PIP
Potri.005G011200.1	2		Protein of unknown function, DUF538	not assigned.unknown
Potri.005G023500.1	2	GO:0006412,GO:0005840,GO:0005622,GO:0003735	ribosomal protein L18	protein.synthesis.ribosomal protein.eukaryotic.60S subunit.L18	Ribosome (pop03010 )
Potri.005G049400.2	2	GO:0003735,GO:0006412,GO:0005622,GO:0005840	Ribosomal protein S24e family protein	protein.synthesis.ribosomal protein.eukaryotic.40S subunit.S24	Ribosome (pop03010 )
Potri.005G075900.1	2	GO:0005509,GO:0005544	annexin 2	cell.organisation
Potri.005G180500.2	2	GO:0004298,GO:0051603,GO:0005839	proteasome beta subunit C1	protein.degradation.ubiquitin.proteasom	Proteasome (pop03050 )
Potri.005G237700.1	2	GO:0004553,GO:0005975	glycosyl hydrolase 9B5	cell wall.degradation.cellulases and beta -1,4-glucanases
Potri.005G239900.1	2	GO:0051258,GO:0043234,GO:0003924,GO:0005525,GO:0006184,GO:0007017,GO:0005874	tubulin beta-5 chain	cell.organisation
Potri.005G248100.1	2	GO:0006950,GO:0009415	Dehydrin family protein	not assigned.unknown
Potri.006G002800.1	2	GO:0005524,GO:0051082,GO:0006457,GO:0006950	HEAT SHOCK PROTEIN 81.4	stress.abiotic.heat
Potri.006G087500.1	2	GO:0016491,GO:0055114,GO:0005507	laccase 17	secondary metabolism.simple phenols
Potri.006G087900.2	2	GO:0003735,GO:0006412,GO:0005622,GO:0005840	Ribosomal protein S7e family protein	protein.synthesis.ribosomal protein.eukaryotic.40S subunit.S7	Ribosome (pop03010 )
Potri.006G102200.3	2	GO:0009987	metallopeptidase M24 family protein	protein.degradation.metalloprotease
Potri.006G103700.1	2	GO:0003723,GO:0006412,GO:0005840,GO:0005622,GO:0003735	Ribosomal protein S4 (RPS4A) family protein	protein.synthesis.ribosomal protein.eukaryotic.40S subunit.S4	Ribosome (pop03010 )
Potri.006G109900.1	2	GO:0004553,GO:0005975	Glycosyl hydrolase superfamily protein	cell wall.degradation.mannan-xylose-arabinose-fucose
Potri.006G114800.3	2	GO:0016491,GO:0050660,GO:0055114	monodehydroascorbate reductase 1	redox.ascorbate and glutathione.ascorbate
Potri.006G116800.2	2	GO:0000287,GO:0004634,GO:0006096,GO:0000015	Enolase	glycolysis.cytosolic branch.enolase	Carbon metabolism (pop01200 );Biosynthesis of amino acids (pop01230 );Citrate cycle (TCA cycle) (pop00020 );Glycolysis / Gluconeogenesis (pop00010 )
Potri.006G123200.1	2	GO:0004478,GO:0006556,GO:0005524	methionine adenosyltransferase 3	amino acid metabolism.synthesis.aspartate family.methionine	Cysteine and methionine metabolism (pop00270 )
Potri.006G126800.1	2	GO:0016841,GO:0009058	PHE ammonia lyase 1	secondary metabolism.phenylpropanoids.lignin biosynthesis.PAL	Phenylpropanoid biosynthesis (pop00940 );Phenylalanine metabolism (pop00360 )
Potri.006G165700.4	2	GO:0004332,GO:0006096	Aldolase superfamily protein	PS.calvin cycle.aldolase	Carbon metabolism (pop01200 );Citrate cycle (TCA cycle) (pop00020 );Oxygenic photosynthesis in plants and cyanobacteria (pop_M00611 );Glycolysis / Gluconeogenesis (pop00010 );Carbon fixation in photosynthetic organisms (pop00710 )
Potri.006G184500.1	2	GO:0004177,GO:0006508,GO:0005622	Cytosol aminopeptidase family protein	protein.degradation
Potri.006G213300.1	2	GO:0003735,GO:0006412,GO:0005840,GO:0005622	ribosomal protein L23AB	protein.synthesis.ribosomal protein.eukaryotic.60S subunit.L23A	Ribosome (pop03010 )
Potri.006G225700.1	2	GO:0003676,GO:0005524,GO:0008026,GO:0004386	eukaryotic translation initiation factor 4A1	RNA.processing.RNA helicase	RNA transport (pop03013 )
Potri.006G228600.1	2			not assigned.unknown
Potri.006G273300.1	2	GO:0006886,GO:0016192,GO:0030117,GO:0005198,GO:0030126	Coatomer, beta subunit	cell.vesicle transport
Potri.007G065700.2	2	GO:0003924,GO:0005525	Ribosomal protein S5/Elongation factor G/III/V family protein	protein.synthesis.elongation
Potri.007G129700.2	2		pfkB-like carbohydrate kinase family protein	major CHO metabolism.degradation.sucrose.fructokinase
Potri.008G034800.1	2	GO:0004185,GO:0006508	SERINE CARBOXYPEPTIDASE-LIKE 49	protein.degradation.serine protease
Potri.008G038100.7	2	GO:0006166,GO:0004001	adenosine kinase 2	nucleotide metabolism.salvage.nucleoside kinases.adenosine kinase
Potri.008G038100.9	2	GO:0006166,GO:0004001	adenosine kinase 2	nucleotide metabolism.salvage.nucleoside kinases.adenosine kinase
Potri.008G042700.3	2	GO:0003924,GO:0005525	GTP binding Elongation factor Tu family protein	protein.synthesis.elongation
Potri.008G048800.3	2	GO:0003735,GO:0006412,GO:0005622,GO:0005840	Ribosomal L29 family protein	protein.synthesis.ribosomal protein.eukaryotic.60S subunit.L35	Ribosome (pop03010 )
Potri.008G054700.3	2	GO:0000902,GO:0005524	heat shock protein 70	stress.abiotic.heat	Spliceosome (pop03040 )
Potri.008G073700.1	2	GO:0016491,GO:0055114,GO:0005507	laccase 5	secondary metabolism.simple phenols
Potri.008G118900.3	2	GO:0004347,GO:0006094,GO:0006096	Sugar isomerase (SIS) family protein	glycolysis.cytosolic branch.glucose-6-phosphate isomerase	Carbon metabolism (pop01200 );Glycolysis / Gluconeogenesis (pop00010 );Pentose phosphate pathway (pop00030 );Fructose and mannose metabolism (pop00051 );Ascorbate and aldarate metabolism (pop00053 )
Potri.008G161600.1	2	GO:0008270,GO:0016491,GO:0055114	Oxidoreductase, zinc-binding dehydrogenase family protein	misc.oxidases - copper, flavone etc
Potri.008G171200.1	2	GO:0003735,GO:0006412,GO:0005840	Ribosomal protein L14p/L23e family protein	protein.synthesis.ribosomal protein.eukaryotic.60S subunit.L23	Ribosome (pop03010 )
Potri.009G015400.9	2	GO:0004601,GO:0020037,GO:0006979,GO:0055114	ascorbate peroxidase 1	redox.ascorbate and glutathione.ascorbate
Potri.009G021500.1	2		calmodulin 5	signalling.calcium
Potri.009G028800.2	2		Pathogenesis-related thaumatin superfamily protein	stress.biotic
Potri.009G034500.1	2	GO:0016491,GO:0055114,GO:0005507	laccase 2	secondary metabolism.simple phenols
Potri.009G065800.1	2	GO:0003735,GO:0006412,GO:0005622,GO:0005840	Ribosomal protein L6 family protein	protein.synthesis.ribosomal protein.eukaryotic.60S subunit.L6	Ribosome (pop03010 )
Potri.009G099800.3	2	GO:0008171	S-adenosyl-L-methionine-dependent methyltransferases superfamily protein	secondary metabolism.phenylpropanoids.lignin biosynthesis.CCoAOMT	Phenylpropanoid biosynthesis (pop00940 );Phenylalanine metabolism (pop00360 )
Potri.009G115500.2	2	GO:0003779,GO:0007010	cyclase associated protein 1	DNA.unspecified
Potri.009G118300.1	2	GO:0003854,GO:0016616,GO:0006694,GO:0055114,GO:0003824,GO:0050662,GO:0044237	NmrA-like negative transcriptional regulator family protein	secondary metabolism.flavonoids.isoflavones.isoflavone reductase
Potri.009G118900.4	2		Ribosomal protein S25 family protein	protein.synthesis.ribosomal protein.unknown.small subunit.S25
Potri.009G153900.3	2	GO:0004553,GO:0005975	Glycosyl hydrolase family protein	cell wall.degradation.cellulases and beta -1,4-glucanases
Potri.009G157400.3	2	GO:0005524,GO:0044267,GO:0051082,GO:0006457	TCP-1/cpn60 chaperonin family protein	protein.folding
Potri.010G116600.3	2	GO:0005524,GO:0016820,GO:0015991,GO:0033178,GO:0046933,GO:0046961,GO:0015992,GO:0046034,GO:0016469,GO:0016887,GO:0006200,GO:0006754,GO:0000275,GO:0045261,GO:0015986,GO:0008553	ATP synthase alpha/beta family protein	mitochondrial electron transport / ATP synthesis.F1-ATPase
Potri.010G161200.1	2		nodulin-related protein 1	development.unspecified
Potri.010G171600.2	2	GO:0004618,GO:0006096	phosphoglycerate kinase	PS.calvin cycle.phosphoglycerate kinase	Carbon metabolism (pop01200 );Biosynthesis of amino acids (pop01230 );Citrate cycle (TCA cycle) (pop00020 );Oxygenic photosynthesis in plants and cyanobacteria (pop_M00611 );Glycolysis / Gluconeogenesis (pop00010 );Carbon fixation in photosynthetic organisms (pop00710 )
Potri.010G193100.1	2	GO:0016491,GO:0055114,GO:0005507	Laccase/Diphenol oxidase family protein	secondary metabolism.simple phenols
Potri.010G205700.1	2	GO:0000902,GO:0005524	heat shock protein 70	stress.abiotic.heat	Spliceosome (pop03040 )
Potri.010G206600.1	2	GO:0000902,GO:0005524	heat shock protein 70	stress.abiotic.heat	Spliceosome (pop03040 )
Potri.010G218700.2	2	GO:0003924,GO:0005525	GTP binding Elongation factor Tu family protein	protein.synthesis.elongation
Potri.010G224200.1	2	GO:0016841,GO:0009058	PHE ammonia lyase 1	secondary metabolism.phenylpropanoids.lignin biosynthesis.PAL	Phenylpropanoid biosynthesis (pop00940 );Phenylalanine metabolism (pop00360 )
Potri.010G236500.1	2	GO:0046872,GO:0030001	homolog of anti-oxidant 1	metal handling.binding, chelation and storage
Potri.010G249600.1	2	GO:0016616,GO:0051287,GO:0008152,GO:0055114,GO:0016597,GO:0048037,GO:0004455,GO:0008652,GO:0006564,GO:0004617	D-3-phosphoglycerate dehydrogenase	amino acid metabolism.synthesis.serine-glycine-cysteine group.serine.phosphoglycerate dehydrogenase	Carbon metabolism (pop01200 );Biosynthesis of amino acids (pop01230 );Glycine, serine and threonine metabolism (pop00260 )
Potri.011G078200.1	2	GO:0003735,GO:0006412,GO:0005622,GO:0005840	Ribosomal protein L32e	protein.synthesis.ribosomal protein.eukaryotic.60S subunit.L32	Ribosome (pop03010 )
Potri.011G096300.1	2	GO:0016491,GO:0055114,GO:0016616,GO:0030060,GO:0006108	Lactate/malate dehydrogenase family protein	TCA / org transformation.TCA.malate DH	Carbon metabolism (pop01200 );Glyoxylate and dicarboxylate metabolism (pop00630 );Carbon fixation in photosynthetic organisms (pop00710 )
Potri.011G158700.1	2	GO:0008762,GO:0016491,GO:0050660,GO:0055114	FAD-binding Berberine family protein	misc.nitrilases, *nitrile lyases, berberine bridge enzymes, reticuline oxidases, troponine reductases
Potri.012G062700.1	2	GO:0005515	protein phosphatase 2A subunit A2	protein.postranslational modification
Potri.012G066100.1	2	GO:0046933,GO:0046961,GO:0015986,GO:0045261	gamma subunit of Mt ATP synthase	mitochondrial electron transport / ATP synthesis.F1-ATPase
Potri.012G090400.2	2			not assigned.unknown
Potri.012G094100.1	2	GO:0016620,GO:0055114	glyceraldehyde-3-phosphate dehydrogenase C2	glycolysis.cytosolic branch.glyceraldehyde 3-phosphate dehydrogenase (GAP-DH)	Carbon metabolism (pop01200 );Biosynthesis of amino acids (pop01230 );Citrate cycle (TCA cycle) (pop00020 );Oxygenic photosynthesis in plants and cyanobacteria (pop_M00611 );Glycolysis / Gluconeogenesis (pop00010 );Carbon fixation in photosynthetic organisms (pop00710 )
Potri.012G111200.2	2	GO:0003676,GO:0016788	TUDOR-SN protein 1	RNA.regulation of transcription.Zn-finger(CCHC)
Potri.013G009500.1	2	GO:0005509	calreticulin 1b	signalling.calcium
Potri.013G123600.1	2	GO:0003924,GO:0005525,GO:0007264,GO:0005634,GO:0005737,GO:0005622	RAB GTPase homolog A1F	signalling.G-proteins
Potri.014G019500.3	2		NAD(P)-binding Rossmann-fold superfamily protein	development.unspecified
Potri.014G024100.2	2	GO:0008234,GO:0006508	Granulin repeat cysteine protease family protein	protein.degradation.cysteine protease
Potri.014G071700.2	2		FASCICLIN-like arabinogalactan-protein 10	cell wall.cell wall proteins.AGPs.AGP
Potri.015G003100.1	2	GO:0008171,GO:0008168,GO:0046983	O-methyltransferase 1	secondary metabolism.phenylpropanoids.lignin biosynthesis.COMT	Phenylpropanoid biosynthesis (pop00940 )
Potri.015G057000.1	2	GO:0005524,GO:0008134,GO:0006355,GO:0019538,GO:0016887	heat shock protein 101	stress.abiotic.heat
Potri.015G069700.1	2	GO:0005515,GO:0005198,GO:0006886,GO:0016192,GO:0030117,GO:0030126	Coatomer, alpha subunit	cell.vesicle transport
Potri.015G092800.1	2	GO:0005524,GO:0019205,GO:0006139,GO:0004017	adenylate kinase 1	nucleotide metabolism.phosphotransfer and pyrophosphatases.adenylate kinase	Purine metabolism (pop00230 )
Potri.015G122400.1	2	GO:0004298,GO:0051603,GO:0005839,GO:0004175,GO:0006511,GO:0019773	proteasome subunit PAB1	protein.degradation.ubiquitin.proteasom	Proteasome (pop03050 )
Potri.015G129800.1	2	GO:0003735,GO:0006412,GO:0005622,GO:0005840	Ribosomal protein S10p/S20e family protein	protein.synthesis.ribosomal protein.eukaryotic.40S subunit.S20	Ribosome (pop03010 )
Potri.016G033200.1	2	GO:0051258,GO:0043234,GO:0003924,GO:0005525,GO:0006184,GO:0007017,GO:0005874	beta-6 tubulin	cell.organisation
Potri.016G055000.2	2	GO:0003723,GO:0003735,GO:0006412,GO:0005622,GO:0005840	Ribosomal protein S5 family protein	protein.synthesis.ribosomal protein.eukaryotic.40S subunit.S2	Ribosome (pop03010 )
Potri.016G056200.4	2	GO:0003779	villin 2	cell.organisation
Potri.016G138600.2	2	GO:0004553,GO:0005975	Glycosyl hydrolase superfamily protein	cell wall.degradation.mannan-xylose-arabinose-fucose
Potri.017G059300.3	2	GO:0004372,GO:0006544,GO:0006563	serine hydroxymethyltransferase 4	PS.photorespiration.serine hydroxymethyltransferase	Glyoxylate and dicarboxylate metabolism (pop00630 )
Potri.017G146700.2	2		RNA binding Plectin/S10 domain-containing protein	protein.synthesis.ribosomal protein.eukaryotic.40S subunit.S10	Ribosome (pop03010 )
Potri.018G014800.1	2	GO:0004190,GO:0006508	Eukaryotic aspartyl protease family protein	RNA.regulation of transcription.unclassified
Potri.018G052500.1	2			not assigned.unknown
Potri.018G082500.1	2	GO:0016740,GO:0030170,GO:0009058,GO:0016769,GO:0008483,GO:0006520	aspartate aminotransferase 2	amino acid metabolism.synthesis.central amino acid metabolism.aspartate.aspartate aminotransferase	Carbon metabolism (pop01200 );Carbon fixation in photosynthetic organisms (pop00710 )
Potri.019G034800.4	2	GO:0016491,GO:0006520,GO:0055114	glutamate dehydrogenase 1	N-metabolism.N-degradation.glutamate dehydrogenase
Potri.019G131900.2	2	GO:0003735,GO:0006412,GO:0005840	Ribosomal protein L16p/L10e family protein	protein.synthesis.ribosomal protein.eukaryotic.60S subunit.L10	Ribosome (pop03010 )
Potri.T011100.1	2		Sec14p-like phosphatidylinositol transfer family protein	protein.targeting.secretory pathway.unspecified
Potri.T017700.1	2	GO:0004616,GO:0050661,GO:0006098,GO:0055114	6-phosphogluconate dehydrogenase family protein	OPP.oxidative PP.6-phosphogluconate dehydrogenase
Potri.T159900.1	2	GO:0003735,GO:0006412,GO:0005840	Ribosomal protein L4/L1 family	protein.synthesis.ribosomal protein.eukaryotic.60S subunit.L4/L1
Potri.001G036900.2	3	GO:0003824,GO:0008152	4-coumarate:CoA ligase 2	secondary metabolism.phenylpropanoids.lignin biosynthesis.4CL	Phenylpropanoid biosynthesis (pop00940 );Phenylalanine metabolism (pop00360 )
Potri.001G179200.4	3	GO:0005515,GO:0005198,GO:0006886,GO:0016192,GO:0030117	Coatomer, beta\' subunit	cell.vesicle transport
Potri.001G180100.2	3	GO:0005524	Heat shock protein 70 (Hsp 70) family protein	stress.abiotic.heat
Potri.001G320400.3	3	GO:0004372,GO:0006544,GO:0006563	serine hydroxymethyltransferase 4	C1-metabolism.glycine hydroxymethyltransferase	Glyoxylate and dicarboxylate metabolism (pop00630 )
Potri.001G320500.3	3	GO:0016616,GO:0048037,GO:0055114,GO:0004013,GO:0006730,GO:0004455,GO:0008652	S-adenosyl-L-homocysteine hydrolase	amino acid metabolism.degradation.aspartate family.methionine
Potri.001G466000.3	3	GO:0005524,GO:0051082,GO:0006457,GO:0006950	HEAT SHOCK PROTEIN 81.4	stress.abiotic.heat
Potri.002G072100.3	3	GO:0008270,GO:0016491,GO:0055114	alcohol dehydrogenase 1	misc.alcohol dehydrogenases
Potri.002G082100.1	3	GO:0045454	PDI-like 1-2	redox.thioredoxin
Potri.002G099200.1	3	GO:0003849,GO:0009073	Class-II DAHP synthetase family protein	amino acid metabolism.synthesis.aromatic aa.chorismate.3-deoxy-D-arabino-heptulosonate 7-phosphate synthase	Biosynthesis of amino acids (pop01230 );Phenylalanine, tyrosine and tryptophan biosynthesis (pop00400 )
Potri.002G109200.5	3	GO:0004372,GO:0006544,GO:0006563,GO:0016829,GO:0006520	serine hydroxymethyltransferase 2	PS.photorespiration.serine hydroxymethyltransferase	Glyoxylate and dicarboxylate metabolism (pop00630 )
Potri.003G131600.1	3		SPIRAL1-like1	not assigned.unknown
Potri.003G173100.1	3		Rubber elongation factor protein (REF)	secondary metabolism.isoprenoids
Potri.004G118600.1	3	GO:0016616,GO:0051287,GO:0055114	UDP-glucose 6-dehydrogenase family protein	cell wall.precursor synthesis.UGD
Potri.004G153500.1	3	GO:0006886,GO:0016192,GO:0030117,GO:0005198,GO:0005798	coatomer gamma-2 subunit, putative / gamma-2 coat protein, putative / gamma-2 COP, putative	cell.vesicle transport
Potri.004G190900.1	3	GO:0003871,GO:0009086,GO:0008270,GO:0008652	Cobalamin-independent synthase family protein	amino acid metabolism.synthesis.aspartate family.methionine
Potri.004G210000.3	3		ankyrin repeat-containing 2B	RNA.regulation of transcription.AtSR Transcription Factor family
Potri.004G226300.1	3	GO:0003746,GO:0006414,GO:0005853,GO:0005515	Translation elongation factor EF1B, gamma chain	protein.synthesis.elongation
Potri.005G079200.1	3	GO:0016740,GO:0030170,GO:0009058,GO:0016769	aspartate aminotransferase	amino acid metabolism.synthesis.central amino acid metabolism.aspartate.aspartate aminotransferase	Biosynthesis of amino acids (pop01230 );Phenylalanine, tyrosine and tryptophan biosynthesis (pop00400 )
Potri.005G115700.1	3	GO:0003735,GO:0006412,GO:0005622,GO:0005840	Ribosomal protein L2 family	protein.synthesis.ribosomal protein.eukaryotic.60S subunit.L8	Ribosome (pop03010 )
Potri.005G162400.1	3	GO:0019904	general regulatory factor 2	signalling.14-3-3 proteins
Potri.005G162800.3	3	GO:0003849,GO:0009073	3-deoxy-d-arabino-heptulosonate 7-phosphate synthase	amino acid metabolism.synthesis.aromatic aa.chorismate.3-deoxy-D-arabino-heptulosonate 7-phosphate synthase	Biosynthesis of amino acids (pop01230 );Phenylalanine, tyrosine and tryptophan biosynthesis (pop00400 )
Potri.005G256000.2	3	GO:0008234,GO:0006508	xylem cysteine peptidase 2	protein.degradation.cysteine protease
Potri.005G257800.3	3	GO:0003872,GO:0006096,GO:0005945	Phosphofructokinase family protein	glycolysis.cytosolic branch.phosphofructokinase (PFK)
Potri.006G077200.1	3	GO:0003735,GO:0006412,GO:0005840	Ribosomal protein L11 family protein	protein.synthesis.ribosomal protein.eukaryotic.60S subunit.L12	Ribosome (pop03010 )
Potri.006G113300.1	3	GO:0003824,GO:0046872,GO:0004619,GO:0030145,GO:0006007,GO:0005737	Phosphoglycerate mutase, 2,3-bisphosphoglycerate-independent	not assigned.unknown	Carbon metabolism (pop01200 );Biosynthesis of amino acids (pop01230 );Citrate cycle (TCA cycle) (pop00020 );Glycolysis / Gluconeogenesis (pop00010 )
Potri.006G116800.1	3	GO:0000287,GO:0004634,GO:0006096,GO:0000015	Enolase	glycolysis.cytosolic branch.enolase	Carbon metabolism (pop01200 );Biosynthesis of amino acids (pop01230 );Citrate cycle (TCA cycle) (pop00020 );Glycolysis / Gluconeogenesis (pop00010 )
Potri.006G121700.1	3	GO:0005215,GO:0006810,GO:0016020	gamma tonoplast intrinsic protein	transport.Major Intrinsic Proteins.TIP
Potri.006G129200.2	3		FASCICLIN-like arabinogalactan-protein 11	cell wall.cell wall proteins.AGPs.AGP
Potri.006G140400.1	3	GO:0004298,GO:0051603,GO:0005839,GO:0004175,GO:0006511,GO:0019773	20S proteasome subunit PAA2	protein.degradation.ubiquitin.proteasom	Proteasome (pop03050 )
Potri.006G181500.2	3	GO:0003735,GO:0006412,GO:0005622,GO:0005840	Ribosomal L5P family protein	protein.synthesis.ribosomal protein.eukaryotic.60S subunit.L11	Ribosome (pop03010 )
Potri.006G197700.2	3	GO:0006412,GO:0005840,GO:0005622,GO:0003735,GO:0015935	ribosomal protein 5A	protein.synthesis.ribosomal protein.eukaryotic.40S subunit.S5	Ribosome (pop03010 )
Potri.006G229300.1	3	GO:0016829,GO:0006520,GO:0004375,GO:0055114	glycine decarboxylase P-protein 1	amino acid metabolism.degradation.serine-glycine-cysteine group.glycine
Potri.007G016400.1	3	GO:0005506,GO:0009055,GO:0016705,GO:0020037,GO:0055114	ferulic acid 5-hydroxylase 1	misc.cytochrome P450	Phenylpropanoid biosynthesis (pop00940 )
Potri.007G065700.1	3	GO:0003924,GO:0005525	Ribosomal protein S5/Elongation factor G/III/V family protein	protein.synthesis.elongation
Potri.007G069600.5	3	GO:0004356,GO:0006807,GO:0006542	glutamine synthase clone R1	N-metabolism.ammonia metabolism.glutamine synthetase
Potri.008G038200.1	3	GO:0016841,GO:0009058	PHE ammonia lyase 1	secondary metabolism.phenylpropanoids.lignin biosynthesis.PAL	Phenylpropanoid biosynthesis (pop00940 );Phenylalanine metabolism (pop00360 )
Potri.008G100800.1	3	GO:0016491,GO:0050660,GO:0055114,GO:0009055,GO:0008033,GO:0045454,GO:0005737,GO:0004148	lipoamide dehydrogenase 2	TCA / org transformation.TCA.pyruvate DH.E3	Valine, leucine and isoleucine degradation (pop00280 );Carbon metabolism (pop01200 );Glycolysis / Gluconeogenesis (pop00010 );Citrate cycle (TCA cycle) (pop00020 );Pyruvate metabolism (pop00620 )
Potri.008G105300.7	3	GO:0046912,GO:0044262,GO:0003824,GO:0008152	ATP-citrate lyase B-1	TCA / org transformation.other organic acid transformatons.atp-citrate lyase
Potri.009G040200.1	3	GO:0051258,GO:0043234,GO:0003924,GO:0005525,GO:0006184,GO:0007017,GO:0005874	tubulin beta 8	cell.organisation
Potri.009G085100.1	3	GO:0051258,GO:0043234,GO:0003924,GO:0005525,GO:0006184,GO:0007017,GO:0005874	tubulin alpha-4 chain	cell.organisation
Potri.009G096600.1	3	GO:0016616,GO:0051287,GO:0008152,GO:0055114,GO:0016597,GO:0048037,GO:0004455,GO:0008652,GO:0006564,GO:0004617	D-3-phosphoglycerate dehydrogenase	amino acid metabolism.synthesis.serine-glycine-cysteine group.serine.phosphoglycerate dehydrogenase	Carbon metabolism (pop01200 );Biosynthesis of amino acids (pop01230 );Glycine, serine and threonine metabolism (pop00260 )
Potri.009G116400.3	3	GO:0003676	cold, circadian rhythm, and RNA binding 1	RNA.RNA binding
Potri.009G137800.4	3	GO:0005524,GO:0046933,GO:0046961,GO:0015992,GO:0046034,GO:0016469	ATPase, V1 complex, subunit B protein	mitochondrial electron transport / ATP synthesis.F1-ATPase
Potri.009G146200.1	3	GO:0003735,GO:0006414,GO:0005622,GO:0005840	60S acidic ribosomal protein family	protein.synthesis.ribosomal protein.eukaryotic.60S subunit.unknown	Ribosome (pop03010 )
Potri.009G152800.4	3	GO:0003871,GO:0009086,GO:0008270,GO:0008652	Cobalamin-independent synthase family protein	amino acid metabolism.synthesis.aspartate family.methionine
Potri.010G013400.1	3		translationally controlled tumor protein	not assigned.unknown
Potri.010G060300.1	3	GO:0045454,GO:0016209,GO:0016491,GO:0055114,GO:0047134	DC1 domain-containing protein	not assigned.unknown
Potri.010G091000.1	3	GO:0003735,GO:0006412,GO:0005622,GO:0005840	Ribosomal protein S5 domain 2-like superfamily protein	protein.synthesis.ribosomal protein.eukaryotic.40S subunit.S16	Ribosome (pop03010 )
Potri.010G117900.1	3	GO:0004332,GO:0006096	Aldolase superfamily protein	PS.calvin cycle.aldolase	Carbon metabolism (pop01200 );Citrate cycle (TCA cycle) (pop00020 );Oxygenic photosynthesis in plants and cyanobacteria (pop_M00611 );Glycolysis / Gluconeogenesis (pop00010 );Carbon fixation in photosynthetic organisms (pop00710 )
Potri.010G141900.1	3	GO:0005525,GO:0007264,GO:0004871,GO:0019001,GO:0007186,GO:0005634,GO:0005737,GO:0005622,GO:0006886	secretion-associated RAS super family 2	signalling.G-proteins	Protein processing in endoplasmic reticulum (pop04141 )
Potri.010G153500.4	3	GO:0004478,GO:0006556,GO:0005524	S-adenosylmethionine synthetase 1	amino acid metabolism.synthesis.aspartate family.methionine	Cysteine and methionine metabolism (pop00270 )
Potri.010G186900.1	3	GO:0006886,GO:0016192,GO:0005198,GO:0030130,GO:0030132	Clathrin, heavy chain	cell.vesicle transport
Potri.010G205800.1	3	GO:0000902,GO:0005524	heat shock cognate protein 70-1	stress.abiotic.heat	Spliceosome (pop03040 )
Potri.010G207200.4	3	GO:0003854,GO:0016616,GO:0006694,GO:0055114,GO:0003824,GO:0050662,GO:0044237,GO:0009058,GO:0008831,GO:0045226	UDP-XYL synthase 6	cell wall.precursor synthesis.UXS
Potri.010G222700.3	3	GO:0005215,GO:0006810,GO:0016020	plasma membrane intrinsic protein 2	transport.Major Intrinsic Proteins.PIP
Potri.010G224100.1	3	GO:0016841,GO:0009058	PHE ammonia lyase 1	secondary metabolism.phenylpropanoids.lignin biosynthesis.PAL	Phenylpropanoid biosynthesis (pop00940 );Phenylalanine metabolism (pop00360 )
Potri.010G224300.1	3	GO:0006166,GO:0004001	adenosine kinase 2	nucleotide metabolism.salvage.nucleoside kinases.adenosine kinase
Potri.010G253500.2	3	GO:0005524,GO:0016820,GO:0015991,GO:0033178,GO:0046933,GO:0046961,GO:0015992,GO:0046034,GO:0016469	vacuolar ATP synthase subunit A	transport.p- and v-ATPases.H+-transporting two-sector ATPase
Potri.011G007600.4	3	GO:0004190,GO:0006508	aspartic proteinase A1	protein.degradation.aspartate protease
Potri.011G015900.2	3	GO:0003872,GO:0006096,GO:0005945	Phosphofructokinase family protein	glycolysis.cytosolic branch.phosphofructokinase (PFK)
Potri.011G033100.1	3	GO:0010181,GO:0016491,GO:0009055,GO:0050662	Quinone reductase family protein	lipid metabolism.exotics(steroids, squalene etc)
Potri.011G080500.1	3	GO:0003735,GO:0006412,GO:0005622,GO:0005840	Ribosomal protein S11 family protein	protein.synthesis.ribosomal protein.eukaryotic.40S subunit.S14	Ribosome (pop03010 )
Potri.011G147700.1	3	GO:0003735,GO:0019843,GO:0006412,GO:0005840	Ribosomal protein L6 family	protein.synthesis.ribosomal protein.eukaryotic.60S subunit.L9	Ribosome (pop03010 )
Potri.011G148000.1	3		actin 7	cell.organisation
Potri.013G004100.1	3	GO:0004478,GO:0006556,GO:0005524	S-adenosylmethionine synthetase family protein	amino acid metabolism.synthesis.aspartate family.methionine	Cysteine and methionine metabolism (pop00270 )
Potri.013G004400.5	3		ATP-citrate lyase A-3	TCA / org transformation.other organic acid transformatons.atp-citrate lyase
Potri.013G035500.5	3	GO:0003824,GO:0030170,GO:0008152	O-acetylserine (thiol) lyase (OAS-TL) isoform A1	amino acid metabolism.synthesis.serine-glycine-cysteine group.cysteine.OASTL	Carbon metabolism (pop01200 );Biosynthesis of amino acids (pop01230 );Cysteine and methionine metabolism (pop00270 )
Potri.013G105900.2	3		Sec14p-like phosphatidylinositol transfer family protein	protein.targeting.secretory pathway.unspecified
Potri.014G114700.2	3	GO:0004478,GO:0006556,GO:0005524	S-adenosylmethionine synthetase 2	amino acid metabolism.synthesis.aspartate family.methionine	Cysteine and methionine metabolism (pop00270 )
Potri.015G041600.1	3	GO:0005515	Transducin/WD40 repeat-like superfamily protein	signalling.G-proteins
Potri.015G042600.1	3	GO:0005524,GO:0044267,GO:0051082,GO:0006457	TCP-1/cpn60 chaperonin family protein	protein.folding
Potri.015G112900.4	3	GO:0003735,GO:0006412,GO:0005622,GO:0005840,GO:0015935	40s ribosomal protein SA	protein.synthesis.ribosomal protein.eukaryotic.40S subunit.SA	Ribosome (pop03010 )
Potri.015G129400.1	3		FASCICLIN-like arabinogalactan-protein 11	cell wall.cell wall proteins.AGPs.AGP
Potri.015G131100.4	3	GO:0000287,GO:0004634,GO:0006096,GO:0000015	Enolase	glycolysis.cytosolic branch.enolase	Carbon metabolism (pop01200 );Biosynthesis of amino acids (pop01230 );Citrate cycle (TCA cycle) (pop00020 );Glycolysis / Gluconeogenesis (pop00010 )
Potri.015G132700.1	3		Embryo-specific protein 3, (ATS3)	development.unspecified
Potri.016G084400.1	3	GO:0003735,GO:0006412,GO:0005840	Ribosomal protein L4/L1 family	protein.synthesis.ribosomal protein.eukaryotic.60S subunit.L4/L1	Ribosome (pop03010 )
Potri.016G091100.1	3	GO:0016841,GO:0009058	PHE ammonia lyase 1	secondary metabolism.phenylpropanoids.lignin biosynthesis.PAL	Phenylpropanoid biosynthesis (pop00940 );Phenylalanine metabolism (pop00360 )
Potri.017G000300.1	3	GO:0004489,GO:0006555,GO:0055114	methylenetetrahydrofolate reductase 1	C1-metabolism.methylenetetrahydrofolate reductase
Potri.017G092000.3	3	GO:0016616,GO:0051287,GO:0055114	UDP-glucose 6-dehydrogenase family protein	cell wall.precursor synthesis.UGD
Potri.018G083500.1	3	GO:0016209,GO:0016491,GO:0055114	thioredoxin-dependent peroxidase 1	redox.peroxiredoxin
Potri.018G090100.1	3	GO:0004332,GO:0006096	Aldolase superfamily protein	PS.calvin cycle.aldolase	Carbon metabolism (pop01200 );Citrate cycle (TCA cycle) (pop00020 );Oxygenic photosynthesis in plants and cyanobacteria (pop_M00611 );Glycolysis / Gluconeogenesis (pop00010 );Carbon fixation in photosynthetic organisms (pop00710 )
Potri.019G010400.1	3		actin 7	cell.organisation
Potri.019G130700.1	3	GO:0005506,GO:0009055,GO:0016705,GO:0020037,GO:0055114	cinnamate-4-hydroxylase	misc.cytochrome P450	Phenylpropanoid biosynthesis (pop00940 );Phenylalanine metabolism (pop00360 )
Potri.001G117900.1	4		Calcium-binding EF-hand family protein	signalling.calcium
Potri.002G005700.1	4	GO:0008234,GO:0006508	xylem cysteine peptidase 2	protein.degradation.cysteine protease
Potri.002G034400.1	4	GO:0016491,GO:0008152,GO:0003854,GO:0016616,GO:0006694,GO:0055114,GO:0003824,GO:0050662,GO:0044237	NmrA-like negative transcriptional regulator family protein	secondary metabolism.flavonoids.isoflavones.isoflavone reductase
Potri.002G095600.1	4	GO:0005509,GO:0005544	annexin 1	cell.organisation
Potri.002G111900.2	4	GO:0051258,GO:0043234,GO:0003924,GO:0005525,GO:0006184,GO:0007017,GO:0005874	tubulin alpha-2 chain	cell.organisation
Potri.003G120000.1	4	GO:0003824,GO:0050662,GO:0044237,GO:0009058,GO:0008831,GO:0045226	nucleotide-rhamnose synthase/epimerase-reductase	cell wall.precursor synthesis.UDP-glucose 4,6-dehydratase
Potri.003G161900.1	4	GO:0005975	Aldolase-type TIM barrel family protein	OPP.non-reductive PP.transaldolase	Carbon metabolism (pop01200 );Biosynthesis of amino acids (pop01230 );Pentose phosphate pathway (pop00030 )
Potri.003G204600.1	4		ADP/ATP carrier 2	transport.metabolite transporters at the mitochondrial membrane
Potri.003G220300.2	4	GO:0051258,GO:0043234,GO:0003924,GO:0005525,GO:0006184,GO:0007017,GO:0005874	tubulin alpha-3	cell.organisation
Potri.005G099900.1	4	GO:0008152	phosphoserine aminotransferase	amino acid metabolism.synthesis.serine-glycine-cysteine group.serine.phosphoserine aminotransferase	Carbon metabolism (pop01200 );Biosynthesis of amino acids (pop01230 );Glycine, serine and threonine metabolism (pop00260 )
Potri.007G146300.1	4		Late embryogenesis abundant protein, group 2	development.late embryogenesis abundant
Potri.008G084400.3	4	GO:0004618,GO:0006096	phosphoglycerate kinase	PS.calvin cycle.phosphoglycerate kinase	Carbon metabolism (pop01200 );Biosynthesis of amino acids (pop01230 );Citrate cycle (TCA cycle) (pop00020 );Oxygenic photosynthesis in plants and cyanobacteria (pop_M00611 );Glycolysis / Gluconeogenesis (pop00010 );Carbon fixation in photosynthetic organisms (pop00710 )
Potri.008G132500.1	4	GO:0016868,GO:0005975	Phosphoglucomutase/phosphomannomutase family protein	not assigned.unknown	Amino sugar and nucleotide sugar metabolism (pop00520 )
Potri.008G214100.1	4	GO:0005515,GO:0008565,GO:0006606,GO:0005634,GO:0005737,GO:0006886,GO:0005643	importin alpha isoform 1	protein.targeting.nucleus
Potri.009G067100.1	4	GO:0051258,GO:0043234,GO:0003924,GO:0005525,GO:0006184,GO:0007017,GO:0005874	beta-6 tubulin	cell.organisation
Potri.009G095800.1	4	GO:0008270,GO:0016491,GO:0055114	GroES-like zinc-binding alcohol dehydrogenase family protein	secondary metabolism.phenylpropanoids.lignin biosynthesis.CAD	Phenylpropanoid biosynthesis (pop00940 )
Potri.010G071000.1	4	GO:0016491,GO:0055114,GO:0016616,GO:0016615,GO:0006108	Lactate/malate dehydrogenase family protein	TCA / org transformation.other organic acid transformatons.cyt MDH	Carbon metabolism (pop01200 );Glyoxylate and dicarboxylate metabolism (pop00630 );Carbon fixation in photosynthetic organisms (pop00710 )
Potri.010G171500.1	4	GO:0004618,GO:0006096	phosphoglycerate kinase 1	PS.calvin cycle.phosphoglycerate kinase	Carbon metabolism (pop01200 );Biosynthesis of amino acids (pop01230 );Citrate cycle (TCA cycle) (pop00020 );Oxygenic photosynthesis in plants and cyanobacteria (pop_M00611 );Glycolysis / Gluconeogenesis (pop00010 );Carbon fixation in photosynthetic organisms (pop00710 )
Potri.012G006400.1	4	GO:0008171,GO:0008168,GO:0046983	O-methyltransferase 1	misc.O-methyl transferases	Phenylpropanoid biosynthesis (pop00940 )
Potri.012G017500.1	4	GO:0008565,GO:0006886	ARM repeat superfamily protein	protein.targeting.nucleus
Potri.013G009400.1	4	GO:0004427,GO:0009678,GO:0015992,GO:0016020	Inorganic H pyrophosphatase family protein	transport.amino acids
Potri.013G106000.1	4		SEC14 cytosolic factor family protein / phosphoglyceride transfer family protein	transport.misc
Potri.014G115100.1	4	GO:0005515,GO:0003735,GO:0006412,GO:0005622,GO:0005840	ubiquitin 6	protein.degradation.ubiquitin.ubiquitin	Ribosome (pop03010 )
Potri.015G091400.1	4	GO:0016620,GO:0055114	glyceraldehyde-3-phosphate dehydrogenase C2	glycolysis.cytosolic branch.glyceraldehyde 3-phosphate dehydrogenase (GAP-DH)	Carbon metabolism (pop01200 );Biosynthesis of amino acids (pop01230 );Citrate cycle (TCA cycle) (pop00020 );Oxygenic photosynthesis in plants and cyanobacteria (pop_M00611 );Glycolysis / Gluconeogenesis (pop00010 );Carbon fixation in photosynthetic organisms (pop00710 )
Potri.017G029000.1	4		pfkB-like carbohydrate kinase family protein	major CHO metabolism.degradation.sucrose.fructokinase
Potri.017G059300.1	4	GO:0004372,GO:0006544,GO:0006563	serine hydroxymethyltransferase 4	C1-metabolism.glycine hydroxymethyltransferase	Glyoxylate and dicarboxylate metabolism (pop00630 )
Potri.017G059400.1	4	GO:0016616,GO:0048037,GO:0055114,GO:0004013,GO:0006730,GO:0004455,GO:0008652	S-adenosyl-L-homocysteine hydrolase	not assigned.unknown
Potri.017G144700.1	4	GO:0016779,GO:0008152	UDP-glucose pyrophosphorylase 2	glycolysis.cytosolic branch.UGPase	Amino sugar and nucleotide sugar metabolism (pop00520 )
Potri.T070100.1	4	GO:0003871,GO:0009086,GO:0008270,GO:0008652	Cobalamin-independent synthase family protein	amino acid metabolism.synthesis.aspartate family.methionine
Potri.010G204300.1	5		actin-11	cell.organisation
Potri.013G005500.5	5	GO:0005525,GO:0007264,GO:0004871,GO:0019001,GO:0007186,GO:0005634,GO:0005737,GO:0005622	ADP-ribosylation factor A1F	protein.targeting.secretory pathway.unspecified
Potri.013G061800.5	5	GO:0003871,GO:0009086,GO:0008270,GO:0008652	Cobalamin-independent synthase family protein	amino acid metabolism.synthesis.aspartate family.methionine
Potri.001G001600.1	N/Sig	GO:0000287,GO:0004743,GO:0030955,GO:0006096	Pyruvate kinase family protein	glycolysis.cytosolic branch.pyruvate kinase (PK)	Carbon metabolism (pop01200 );Biosynthesis of amino acids (pop01230 );Purine metabolism (pop00230 );Glycolysis / Gluconeogenesis (pop00010 )
Potri.001G004500.1	N/Sig		Mitochondrial substrate carrier family protein	transport.metabolite transporters at the mitochondrial membrane
Potri.001G004800.1	N/Sig	GO:0005515	ARM repeat superfamily protein	protein.targeting.nucleus
Potri.001G007800.1	N/Sig	GO:0016787	protein phosphatase 2A-3	protein.postranslational modification
Potri.001G008500.1	N/Sig		Bifunctional inhibitor/lipid-transfer protein/seed storage 2S albumin superfamily protein	misc.protease inhibitor/seed storage/lipid transfer protein (LTP) family protein
Potri.001G008500.2	N/Sig		Bifunctional inhibitor/lipid-transfer protein/seed storage 2S albumin superfamily protein	misc.protease inhibitor/seed storage/lipid transfer protein (LTP) family protein
Potri.001G010800.1	N/Sig	GO:0004329,GO:0005524,GO:0009396	10-formyltetrahydrofolate synthetase	C1-metabolism.formate-tetrahydrofolate ligase
Potri.001G010800.2	N/Sig	GO:0004329,GO:0005524,GO:0009396	10-formyltetrahydrofolate synthetase	C1-metabolism.formate-tetrahydrofolate ligase
Potri.001G011400.1	N/Sig	GO:0004601,GO:0020037,GO:0006979,GO:0055114	Peroxidase superfamily protein	misc.peroxidases
Potri.001G013500.2	N/Sig		NAD(P)-binding Rossmann-fold superfamily protein	lipid metabolism.FA synthesis and FA elongation.enoyl ACP reductase	Fatty acid metabolism (pop01212 );Fatty acid biosynthesis (pop00061 )
Potri.001G015700.1	N/Sig	GO:0005515	Calcium-dependent lipid-binding (CaLB domain) plant phosphoribosyltransferase family protein	amino acid metabolism.synthesis.aromatic aa.tryptophan
Potri.001G021900.1	N/Sig			not assigned.unknown
Potri.001G022800.1	N/Sig		LRR and NB-ARC domains-containing disease resistance protein	stress.biotic
Potri.001G025800.1	N/Sig	GO:0004553,GO:0005975,GO:0005529,GO:0004565,GO:0009341	beta-galactosidase 7	misc.gluco-, galacto- and mannosidases.beta-galactosidase
Potri.001G026300.1	N/Sig	GO:0009116,GO:0004590,GO:0006207	uridine 5\'-monophosphate synthase / UMP synthase (PYRE-F) (UMPS)	nucleotide metabolism.synthesis.pyrimidine.orotate phosphoribosyltransferase
Potri.001G026300.2	N/Sig	GO:0009116,GO:0004590,GO:0006207	uridine 5\'-monophosphate synthase / UMP synthase (PYRE-F) (UMPS)	nucleotide metabolism.synthesis.pyrimidine.orotate phosphoribosyltransferase
Potri.001G026300.3	N/Sig	GO:0009116,GO:0004590,GO:0006207	uridine 5\'-monophosphate synthase / UMP synthase (PYRE-F) (UMPS)	nucleotide metabolism.synthesis.pyrimidine.orotate phosphoribosyltransferase
Potri.001G026300.4	N/Sig	GO:0009116,GO:0004590,GO:0006207	uridine 5\'-monophosphate synthase / UMP synthase (PYRE-F) (UMPS)	nucleotide metabolism.synthesis.pyrimidine.orotate phosphoribosyltransferase
Potri.001G028200.2	N/Sig	GO:0004190,GO:0006508	Eukaryotic aspartyl protease family protein	RNA.regulation of transcription.unclassified
Potri.001G034400.1	N/Sig	GO:0005515	Nascent polypeptide-associated complex (NAC), alpha subunit family protein	protein.synthesis.elongation
Potri.001G036500.1	N/Sig	GO:0008146	sulfotransferase 2A	lipid metabolism.exotics(steroids, squalene etc)
Potri.001G038000.2	N/Sig	GO:0005515,GO:0003684,GO:0006289,GO:0043161	Rad23 UV excision repair protein family	DNA.repair
Potri.001G038000.3	N/Sig	GO:0005515,GO:0003684,GO:0006289,GO:0043161	Rad23 UV excision repair protein family	DNA.repair
Potri.001G041900.2	N/Sig			not assigned.unknown
Potri.001G042600.1	N/Sig	GO:0000902,GO:0005524	heat shock protein 70	stress.abiotic.heat	Spliceosome (pop03040 )
Potri.001G042700.1	N/Sig	GO:0000902,GO:0005524	heat shock protein 70B	stress.abiotic.heat	Spliceosome (pop03040 )
Potri.001G045500.1	N/Sig	GO:0016491,GO:0008152,GO:0003854,GO:0016616,GO:0006694,GO:0055114,GO:0003824,GO:0050662,GO:0044237,GO:0009058	cinnamoyl coa reductase 1	secondary metabolism.flavonoids.dihydroflavonols.dihydroflavonol 4-reductase	Phenylpropanoid biosynthesis (pop00940 )
Potri.001G045800.1	N/Sig	GO:0016491,GO:0008152,GO:0003854,GO:0016616,GO:0006694,GO:0055114,GO:0003824,GO:0050662,GO:0044237,GO:0009058	cinnamoyl coa reductase 1	secondary metabolism.flavonoids.dihydroflavonols.dihydroflavonol 4-reductase	Phenylpropanoid biosynthesis (pop00940 )
Potri.001G046000.1	N/Sig		Plant protein of unknown function (DUF247)	hormone metabolism.ethylene.signal transduction
Potri.001G046100.1	N/Sig	GO:0016491,GO:0008152,GO:0003854,GO:0016616,GO:0006694,GO:0055114,GO:0003824,GO:0050662,GO:0044237,GO:0009058	cinnamoyl coa reductase 1	secondary metabolism.flavonoids.dihydroflavonols.dihydroflavonol 4-reductase	Phenylpropanoid biosynthesis (pop00940 )
Potri.001G046400.2	N/Sig	GO:0016491,GO:0008152,GO:0003854,GO:0016616,GO:0006694,GO:0055114,GO:0003824,GO:0050662,GO:0044237,GO:0009058	cinnamoyl coa reductase 1	secondary metabolism.flavonoids.dihydroflavonols.dihydroflavonol 4-reductase	Phenylpropanoid biosynthesis (pop00940 )
Potri.001G046400.3	N/Sig	GO:0003854,GO:0016616,GO:0006694,GO:0055114,GO:0003824,GO:0050662,GO:0044237	cinnamoyl coa reductase	secondary metabolism.flavonoids.dihydroflavonols.dihydroflavonol 4-reductase	Phenylpropanoid biosynthesis (pop00940 )
Potri.001G046600.3	N/Sig	GO:0006412,GO:0005840,GO:0005622,GO:0003735	Ribosomal protein L7Ae/L30e/S12e/Gadd45 family protein	protein.synthesis.ribosomal protein.eukaryotic.40S subunit.S12	Ribosome (pop03010 )
Potri.001G048300.1	N/Sig	GO:0000166,GO:0046872,GO:0003824,GO:0008152,GO:0016020,GO:0015662,GO:0006812,GO:0006754	H(+)-ATPase 9	transport.p- and v-ATPases
Potri.001G051700.1	N/Sig	GO:0003824,GO:0008152	dehydratase family	not assigned.unknown	2-Oxocarboxylic acid metabolism (pop01210 );Biosynthesis of amino acids (pop01230 );Valine, leucine and isoleucine biosynthesis (pop00290 )
Potri.001G051900.2	N/Sig	GO:0016747,GO:0008152	peroxisomal 3-ketoacyl-CoA thiolase 3	amino acid metabolism.degradation.branched chain group.shared	Fatty acid metabolism (pop01212 );alpha-Linolenic acid metabolism (pop00592 );Fatty acid metabolism (pop00071 )
Potri.001G052100.4	N/Sig	GO:0055114,GO:0016491,GO:0055085,GO:0006813	potassium channel beta subunit 1	transport.potassium
Potri.001G054600.1	N/Sig	GO:0016491,GO:0055114,GO:0005507	laccase 17	secondary metabolism.simple phenols
Potri.001G063100.1	N/Sig	GO:0003743,GO:0006413	Eukaryotic translation initiation factor 3 subunit 7 (eIF-3)	protein.synthesis.initiation
Potri.001G067800.1	N/Sig	GO:0004812,GO:0005524,GO:0006418,GO:0000166,GO:0005737,GO:0006412,GO:0006426,GO:0004820	glycyl-tRNA synthetase / glycine--tRNA ligase	protein.aa activation.glycine-tRNA ligase	Aminoacyl-tRNA biosynthesis (pop00970 )
Potri.001G067900.1	N/Sig	GO:0016491,GO:0051537,GO:0055114,GO:0008121,GO:0016679	Ubiquinol-cytochrome C reductase iron-sulfur subunit	mitochondrial electron transport / ATP synthesis.cytochrome c reductase
Potri.001G067900.2	N/Sig	GO:0016491,GO:0051537,GO:0055114,GO:0008121,GO:0016679	Ubiquinol-cytochrome C reductase iron-sulfur subunit	mitochondrial electron transport / ATP synthesis.cytochrome c reductase
Potri.001G067900.3	N/Sig	GO:0016491,GO:0051537,GO:0055114,GO:0008121,GO:0016679	Ubiquinol-cytochrome C reductase iron-sulfur subunit	mitochondrial electron transport / ATP synthesis.cytochrome c reductase
Potri.001G068400.1	N/Sig	GO:0005506,GO:0009055,GO:0016705,GO:0020037,GO:0055114	CYTOCHROME P450 51G1	misc.cytochrome P450
Potri.001G070600.1	N/Sig	GO:0005509	calnexin 1	signalling.calcium
Potri.001G071000.1	N/Sig	GO:0004553,GO:0005975,GO:0016762,GO:0006073,GO:0005618,GO:0048046	xyloglucan endotransglucosylase/hydrolase 5	cell wall.modification
Potri.001G072300.1	N/Sig			not assigned.unknown
Potri.001G072800.1	N/Sig	GO:0019867	translocon at the outer envelope membrane of chloroplasts 75-III	protein.targeting.chloroplast
Potri.001G078900.1	N/Sig	GO:0004553,GO:0005975	glycosyl hydrolase 9A1	cell wall.degradation.cellulases and beta -1,4-glucanases
Potri.001G079500.1	N/Sig		phosphofructokinase 4	glycolysis.plastid branch.phosphofructokinase (PFK)
Potri.001G080400.2	N/Sig	GO:0005525,GO:0007264,GO:0005622	RAS 5	signalling.G-proteins
Potri.001G080400.3	N/Sig	GO:0005525,GO:0007264,GO:0005622	RAS 5	signalling.G-proteins
Potri.001G085000.1	N/Sig		Major facilitator superfamily protein	not assigned.unknown
Potri.001G087500.2	N/Sig	GO:0000902,GO:0005524	Heat shock protein 70 (Hsp 70) family protein	stress.abiotic.heat
Potri.001G087500.3	N/Sig	GO:0000902,GO:0005524	heat shock protein 70 (Hsp 70) family protein	stress.abiotic.heat
Potri.001G087800.2	N/Sig	GO:0005515	Tetratricopeptide repeat (TPR)-like superfamily protein	cell.organisation
Potri.001G095900.1	N/Sig	GO:0003924,GO:0005525	Dynamin related protein 4C	misc.dynamin
Potri.001G097400.1	N/Sig	GO:0004672,GO:0005524,GO:0006468	calcium-dependent protein kinase 6	signalling.calcium
Potri.001G097700.2	N/Sig	GO:0005783	Reticulan like protein B3	stress.biotic
Potri.001G097700.3	N/Sig	GO:0005783	Reticulan like protein B3	stress.biotic
Potri.001G098200.1	N/Sig		Late embryogenesis abundant (LEA) hydroxyproline-rich glycoprotein family	development.late embryogenesis abundant
Potri.001G098800.1	N/Sig	GO:0004553,GO:0005975	glycosyl hydrolase 9B14	cell wall.degradation.cellulases and beta -1,4-glucanases
Potri.001G100100.1	N/Sig		SPIRAL1-like2	not assigned.unknown
Potri.001G102000.1	N/Sig	GO:0008237,GO:0008270,GO:0006508	Peptidase M1 family protein	protein.degradation
Potri.001G102000.2	N/Sig	GO:0008237,GO:0008270,GO:0006508	Peptidase M1 family protein	protein.degradation
Potri.001G102100.1	N/Sig	GO:0008237,GO:0008270,GO:0006508	Peptidase M1 family protein	protein.degradation
Potri.001G102100.2	N/Sig	GO:0006508,GO:0008270	Peptidase M1 family protein	protein.degradation
Potri.001G104600.1	N/Sig	GO:0051258,GO:0043234,GO:0003924,GO:0005525,GO:0006184,GO:0007017,GO:0005874	beta-6 tubulin	cell.organisation
Potri.001G105100.2	N/Sig	GO:0004602,GO:0006979,GO:0055114,GO:0016209,GO:0016491	glutathione peroxidase 8	redox.ascorbate and glutathione.glutathione
Potri.001G105100.3	N/Sig	GO:0004602,GO:0006979,GO:0055114,GO:0016209,GO:0016491	glutathione peroxidase 8	redox.ascorbate and glutathione.glutathione
Potri.001G105200.1	N/Sig	GO:0004602,GO:0006979,GO:0055114,GO:0016209,GO:0016491	glutathione peroxidase 6	redox.ascorbate and glutathione.glutathione
Potri.001G106100.1	N/Sig	GO:0051258,GO:0043234,GO:0003924,GO:0005525,GO:0006184,GO:0007017,GO:0005874	tubulin beta 8	cell.organisation
Potri.001G106700.1	N/Sig		Myosin heavy chain-related protein	protein.targeting.secretory pathway.unspecified
Potri.001G106700.2	N/Sig		Myosin heavy chain-related protein	protein.targeting.secretory pathway.unspecified
Potri.001G107600.1	N/Sig		osmotin 34	stress.biotic
Potri.001G109600.1	N/Sig	GO:0008137,GO:0009055,GO:0016020	NADH:ubiquinone oxidoreductase, 17.2kDa subunit	mitochondrial electron transport / ATP synthesis.NADH-DH.localisation not clear
Potri.001G112000.1	N/Sig	GO:0003824,GO:0050662,GO:0044237,GO:0008831,GO:0045226	nucleotide-rhamnose synthase/epimerase-reductase	cell wall.precursor synthesis.UDP-glucose 4,6-dehydratase
Potri.001G118900.1	N/Sig	GO:0005515	HSP70-interacting protein 1	redox.thioredoxin
Potri.001G118900.2	N/Sig	GO:0005515	tetraticopeptide domain-containing thioredoxin	redox.thioredoxin
Potri.001G118900.3	N/Sig	GO:0005515	tetraticopeptide domain-containing thioredoxin	redox.thioredoxin
Potri.001G119100.1	N/Sig			not assigned.unknown
Potri.001G119100.11	N/Sig			not assigned.unknown
Potri.001G119100.2	N/Sig			not assigned.unknown
Potri.001G119500.2	N/Sig	GO:0005515	stress-inducible protein, putative	stress
Potri.001G120300.4	N/Sig	GO:0016491,GO:0055114,GO:0005507	Cupredoxin superfamily protein	misc.oxidases - copper, flavone etc
Potri.001G120900.1	N/Sig	GO:0016746,GO:0016747,GO:0008610,GO:0004315,GO:0006633	3-ketoacyl-acyl carrier protein synthase III	lipid metabolism.FA synthesis and FA elongation.ketoacyl ACP synthase	Fatty acid metabolism (pop01212 );Fatty acid biosynthesis (pop00061 )
Potri.001G121000.1	N/Sig	GO:0004499,GO:0050660,GO:0050661,GO:0055114,GO:0009055,GO:0016491	Flavin-binding monooxygenase family protein	misc.oxidases - copper, flavone etc
Potri.001G121400.1	N/Sig	GO:0009116	adenine phosphoribosyl transferase 3	nucleotide metabolism.salvage.phosphoribosyltransferases.aprt
Potri.001G121400.3	N/Sig	GO:0009116	adenine phosphoribosyl transferase 4	nucleotide metabolism.salvage.phosphoribosyltransferases.aprt
Potri.001G130200.1	N/Sig	GO:0000062	acyl-CoA-binding protein 6	lipid metabolism.FA synthesis and FA elongation.acyl-CoA binding protein
Potri.001G130800.2	N/Sig			not assigned.unknown
Potri.001G135200.1	N/Sig	GO:0005515	Proteasome component (PCI) domain protein	protein.degradation.ubiquitin.proteasom	Proteasome (pop03050 )
Potri.001G142100.1	N/Sig	GO:0008060,GO:0008270,GO:0032312	ARF-GAP domain 8	development.unspecified
Potri.001G142100.2	N/Sig	GO:0008060,GO:0008270,GO:0032312	ARF-GAP domain 8	development.unspecified
Potri.001G143200.1	N/Sig	GO:0016787,GO:0008152	Peptidase M20/M25/M40 family protein	protein.degradation	2-Oxocarboxylic acid metabolism (pop01210 );Biosynthesis of amino acids (pop01230 );Arginine and proline metabolism (pop00330 )
Potri.001G147900.1	N/Sig	GO:0005525,GO:0007264,GO:0005622	Ras-related small GTP-binding family protein	signalling.G-proteins
Potri.001G149200.1	N/Sig		novel plant snare 11	cell.vesicle transport
Potri.001G150500.1	N/Sig	GO:0003849,GO:0009073	3-deoxy-d-arabino-heptulosonate 7-phosphate synthase	amino acid metabolism.synthesis.aromatic aa.chorismate.3-deoxy-D-arabino-heptulosonate 7-phosphate synthase	Biosynthesis of amino acids (pop01230 );Phenylalanine, tyrosine and tryptophan biosynthesis (pop00400 )
Potri.001G150500.2	N/Sig	GO:0003849,GO:0009073	3-deoxy-d-arabino-heptulosonate 7-phosphate synthase	amino acid metabolism.synthesis.aromatic aa.chorismate.3-deoxy-D-arabino-heptulosonate 7-phosphate synthase	Biosynthesis of amino acids (pop01230 );Phenylalanine, tyrosine and tryptophan biosynthesis (pop00400 )
Potri.001G152800.1	N/Sig	GO:0005525,GO:0007264,GO:0005634,GO:0005737,GO:0005622	RAS 5	signalling.G-proteins
Potri.001G153000.1	N/Sig		Hyaluronan / mRNA binding family	RNA.RNA binding
Potri.001G155500.2	N/Sig	GO:0003997,GO:0006635,GO:0055114,GO:0005777,GO:0003995	acyl-CoA oxidase 1	lipid metabolism.lipid degradation.beta-oxidation.acyl CoA DH	Fatty acid metabolism (pop01212 );alpha-Linolenic acid metabolism (pop00592 );Fatty acid metabolism (pop00071 )
Potri.001G155500.3	N/Sig	GO:0016627,GO:0055114,GO:0003997,GO:0006635,GO:0005777,GO:0003995	acyl-CoA oxidase 1	lipid metabolism.lipid degradation.beta-oxidation.acyl CoA DH	Fatty acid metabolism (pop01212 );alpha-Linolenic acid metabolism (pop00592 );Fatty acid metabolism (pop00071 )
Potri.001G155500.4	N/Sig	GO:0003997,GO:0006635,GO:0055114,GO:0005777,GO:0003995	acyl-CoA oxidase 1	lipid metabolism.lipid degradation.beta-oxidation.acyl CoA DH	Fatty acid metabolism (pop01212 );alpha-Linolenic acid metabolism (pop00592 );Fatty acid metabolism (pop00071 )
Potri.001G155500.5	N/Sig	GO:0003997,GO:0006635,GO:0055114,GO:0005777,GO:0003995	acyl-CoA oxidase 1	lipid metabolism.lipid degradation.beta-oxidation.acyl CoA DH	Fatty acid metabolism (pop01212 );alpha-Linolenic acid metabolism (pop00592 );Fatty acid metabolism (pop00071 )
Potri.001G155500.7	N/Sig	GO:0003995,GO:0055114	acyl-CoA oxidase 1	lipid metabolism.lipid degradation.beta-oxidation.acyl CoA DH	Fatty acid metabolism (pop01212 );alpha-Linolenic acid metabolism (pop00592 );Fatty acid metabolism (pop00071 )
Potri.001G159000.2	N/Sig	GO:0045454,GO:0015035,GO:0009055,GO:0006662	thioredoxin O1	redox.thioredoxin
Potri.001G159700.2	N/Sig	GO:0016779,GO:0008152	N-acetylglucosamine-1-phosphate uridylyltransferase 2	cell wall.precursor synthesis
Potri.001G161400.3	N/Sig	GO:0000166,GO:0046872,GO:0003824,GO:0008152,GO:0016020,GO:0015662,GO:0006812,GO:0006754	autoinhibited H(+)-ATPase isoform 10	transport.p- and v-ATPases
Potri.001G161400.5	N/Sig	GO:0000166,GO:0046872,GO:0003824,GO:0008152	autoinhibited H(+)-ATPase isoform 10	transport.p- and v-ATPases
Potri.001G161400.6	N/Sig	GO:0000166,GO:0046872,GO:0003824,GO:0008152,GO:0016020,GO:0015662,GO:0006812,GO:0006754	autoinhibited H(+)-ATPase isoform 10	transport.p- and v-ATPases
Potri.001G161400.7	N/Sig	GO:0000166,GO:0046872,GO:0003824,GO:0008152,GO:0016020,GO:0015662,GO:0006812,GO:0006754	autoinhibited H(+)-ATPase isoform 10	transport.p- and v-ATPases
Potri.001G161700.3	N/Sig	GO:0005524	regulatory particle triple-A 1A	protein.degradation.ubiquitin.proteasom	Proteasome (pop03050 )
Potri.001G161700.4	N/Sig	GO:0005524	regulatory particle triple-A 1A	protein.degradation.ubiquitin.proteasom	Proteasome (pop03050 )
Potri.001G162900.1	N/Sig	GO:0004298,GO:0051603,GO:0005839,GO:0004175,GO:0006511,GO:0019773	20S proteasome alpha subunit E2	protein.degradation.ubiquitin.proteasom	Proteasome (pop03050 )
Potri.001G162900.2	N/Sig	GO:0004298,GO:0051603,GO:0005839	20S proteasome alpha subunit E2	protein.degradation.ubiquitin.proteasom	Proteasome (pop03050 )
Potri.001G162900.3	N/Sig	GO:0004298,GO:0051603,GO:0005839	20S proteasome alpha subunit E2	protein.degradation.ubiquitin.proteasom	Proteasome (pop03050 )
Potri.001G167100.4	N/Sig	GO:0016491,GO:0008152,GO:0055114	aldehyde dehydrogenase 7B4	fermentation.aldehyde dehydrogenase
Potri.001G167800.1	N/Sig	GO:0005506,GO:0009055,GO:0016705,GO:0020037,GO:0055114	Cytochrome P450 superfamily protein	misc.cytochrome P450
Potri.001G175000.1	N/Sig		lysophospholipase 2	lipid metabolism.lipid degradation.lipases	Phenylpropanoid biosynthesis (pop00940 )
Potri.001G177700.1	N/Sig		tetratricopeptide repeat (TPR)-containing protein	misc.acyl transferases
Potri.001G178000.1	N/Sig	GO:0005515	tetratricopeptide repeat (TPR)-containing protein	misc.acyl transferases
Potri.001G179200.1	N/Sig	GO:0005515,GO:0005198,GO:0006886,GO:0016192,GO:0030117	Coatomer, beta\' subunit	cell.vesicle transport
Potri.001G179200.3	N/Sig	GO:0005515,GO:0005198,GO:0006886,GO:0016192,GO:0030117	Coatomer, beta\' subunit	cell.vesicle transport
Potri.001G180100.1	N/Sig	GO:0000902,GO:0005524	Heat shock protein 70 (Hsp 70) family protein	stress.abiotic.heat
Potri.001G180200.1	N/Sig	GO:0003676,GO:0005524,GO:0008026,GO:0003677,GO:0004003	RAD3-like DNA-binding helicase protein	DNA.synthesis/chromatin structure
Potri.001G180200.3	N/Sig	GO:0003676,GO:0005524,GO:0008026,GO:0003677,GO:0004003	RAD3-like DNA-binding helicase protein	DNA.synthesis/chromatin structure
Potri.001G181300.1	N/Sig		Regulator of Vps4 activity in the MVB pathway protein	not assigned.unknown
Potri.001G181300.2	N/Sig		Regulator of Vps4 activity in the MVB pathway protein	not assigned.unknown
Potri.001G182900.1	N/Sig	GO:0003924,GO:0005525,GO:0007264,GO:0005634,GO:0005737,GO:0005622	RAB GTPase homolog G3C	signalling.G-proteins
Potri.001G182900.2	N/Sig	GO:0003924,GO:0005525,GO:0007264,GO:0005634,GO:0005737,GO:0005622	RAB GTPase homolog G3C	signalling.G-proteins
Potri.001G183200.1	N/Sig	GO:0003735,GO:0006412,GO:0005622,GO:0005840	Zinc-binding ribosomal protein family protein	protein.synthesis.ribosomal protein.eukaryotic.60S subunit.L37	Ribosome (pop03010 )
Potri.001G183500.1	N/Sig	GO:0045454	PDI-like 1-6	redox.thioredoxin.PDIL
Potri.001G183500.2	N/Sig	GO:0045454	PDI-like 1-5	redox.thioredoxin.PDIL
Potri.001G184300.1	N/Sig	GO:0016491,GO:0055114,GO:0005507	laccase 17	secondary metabolism.simple phenols
Potri.001G184400.1	N/Sig		aldehyde dehydrogenase 12A1	amino acid metabolism.degradation.glutamate family.proline
Potri.001G189700.1	N/Sig	GO:0016616,GO:0055114,GO:0051287	NADP-malic enzyme 4	TCA / org transformation.other organic acid transformatons.malic	Carbon metabolism (pop01200 );Carbon fixation in photosynthetic organisms (pop00710 )
Potri.001G189700.4	N/Sig	GO:0016616,GO:0055114,GO:0051287	NADP-malic enzyme 4	TCA / org transformation.other organic acid transformatons.malic	Carbon metabolism (pop01200 );Carbon fixation in photosynthetic organisms (pop00710 )
Potri.001G189700.6	N/Sig	GO:0016616,GO:0055114,GO:0051287	NADP-malic enzyme 4	TCA / org transformation.other organic acid transformatons.malic	Carbon metabolism (pop01200 );Carbon fixation in photosynthetic organisms (pop00710 )
Potri.001G191100.2	N/Sig	GO:0004222,GO:0006508,GO:0008270	Insulinase (Peptidase family M16) protein	protein.targeting.mitochondria
Potri.001G191100.3	N/Sig	GO:0004222,GO:0006508,GO:0008270	Insulinase (Peptidase family M16) protein	protein.targeting.mitochondria
Potri.001G194000.1	N/Sig	GO:0006412,GO:0005840,GO:0005622,GO:0003735	Ribosomal L28e protein family	protein.synthesis.ribosomal protein.eukaryotic.60S subunit.L28	Ribosome (pop03010 )
Potri.001G194400.1	N/Sig	GO:0015031	vacuolar protein sorting 46.1	RNA.regulation of transcription.SNF7	Endocytosis (pop04144 )
Potri.001G197200.2	N/Sig		SNARE-like superfamily protein	protein.targeting.secretory pathway.unspecified
Potri.001G199100.1	N/Sig	GO:0003824,GO:0030170,GO:0008152	Pyridoxal-5\'-phosphate-dependent enzyme family protein	amino acid metabolism.synthesis.aspartate family.threonine.threonine synthase	Biosynthesis of amino acids (pop01230 );Glycine, serine and threonine metabolism (pop00260 )
Potri.001G203100.1	N/Sig	GO:0004672,GO:0005524,GO:0006468	Protein kinase superfamily protein	protein.postranslational modification.kinase.receptor like cytoplasmatic kinase VII
Potri.001G203600.1	N/Sig	GO:0004672,GO:0005524,GO:0006468	Protein kinase superfamily protein	protein.postranslational modification.kinase.receptor like cytoplasmatic kinase VII
Potri.001G213900.1	N/Sig	GO:0005524,GO:0005622,GO:0003677,GO:0003887,GO:0006260,GO:0009360,GO:0003689,GO:0005663	replication factor C1	DNA.synthesis/chromatin structure	DNA replication (pop03030 );Nucleotide excision repair (pop03420 );Mismatch repair (pop03430 )
Potri.001G214500.1	N/Sig	GO:0016844,GO:0009058	strictosidine synthase-like 3	secondary metabolism.N misc.alkaloid-like
Potri.001G218700.1	N/Sig	GO:0003735,GO:0006412,GO:0005622,GO:0005840	Ribosomal protein S11 family protein	protein.synthesis.ribosomal protein.eukaryotic.40S subunit.S14	Ribosome (pop03010 )
Potri.001G222200.1	N/Sig		calmodulin 5	signalling.calcium
Potri.001G222200.2	N/Sig		calmodulin 5	signalling.calcium
Potri.001G222200.3	N/Sig	GO:0005509,GO:0007165,GO:0005578	calmodulin 5	signalling.calcium
Potri.001G222800.1	N/Sig	GO:0004553,GO:0005975	beta glucosidase 17	misc.gluco-, galacto- and mannosidases
Potri.001G223400.1	N/Sig	GO:0004553,GO:0005975	beta glucosidase 17	misc.gluco-, galacto- and mannosidases
Potri.001G223500.1	N/Sig	GO:0004553,GO:0005975	beta glucosidase 27	misc.gluco-, galacto- and mannosidases
Potri.001G223900.1	N/Sig	GO:0004553,GO:0005975	beta glucosidase 27	misc.gluco-, galacto- and mannosidases
Potri.001G224000.1	N/Sig	GO:0004553,GO:0005975	beta glucosidase 27	misc.gluco-, galacto- and mannosidases
Potri.001G225900.2	N/Sig	GO:0004553,GO:0005975	beta glucosidase 17	misc.gluco-, galacto- and mannosidases
Potri.001G225900.3	N/Sig	GO:0004553,GO:0005975	Glycosyl hydrolase superfamily protein	misc.gluco-, galacto- and mannosidases
Potri.001G225900.4	N/Sig	GO:0004553,GO:0005975	beta glucosidase 17	misc.gluco-, galacto- and mannosidases
Potri.001G226100.3	N/Sig	GO:0004553,GO:0005975	beta glucosidase 16	misc.gluco-, galacto- and mannosidases
Potri.001G226100.4	N/Sig	GO:0004553,GO:0005975	beta glucosidase 16	misc.gluco-, galacto- and mannosidases
Potri.001G227300.1	N/Sig	GO:0004553,GO:0005975	beta glucosidase 17	misc.gluco-, galacto- and mannosidases
Potri.001G227400.2	N/Sig	GO:0004553,GO:0005975	beta glucosidase 17	misc.gluco-, galacto- and mannosidases
Potri.001G227400.4	N/Sig	GO:0004553,GO:0005975	beta glucosidase 17	misc.gluco-, galacto- and mannosidases
Potri.001G227400.5	N/Sig	GO:0004553,GO:0005975	beta glucosidase 17	misc.gluco-, galacto- and mannosidases
Potri.001G229700.1	N/Sig	GO:0003700,GO:0043565,GO:0006355,GO:0003677,GO:0005634	homeobox from Arabidopsis thaliana	RNA.regulation of transcription.HB,Homeobox transcription factor family
Potri.001G230500.1	N/Sig	GO:0046912,GO:0044262	Citrate synthase family protein	TCA / org transformation.TCA.CS	Carbon metabolism (pop01200 );2-Oxocarboxylic acid metabolism (pop01210 );Glyoxylate and dicarboxylate metabolism (pop00630 );Biosynthesis of amino acids (pop01230 );Citrate cycle (TCA cycle) (pop00020 )
Potri.001G230500.4	N/Sig	GO:0046912,GO:0044262	Citrate synthase family protein	TCA / org transformation.TCA.CS	Carbon metabolism (pop01200 );2-Oxocarboxylic acid metabolism (pop01210 );Glyoxylate and dicarboxylate metabolism (pop00630 );Biosynthesis of amino acids (pop01230 );Citrate cycle (TCA cycle) (pop00020 )
Potri.001G233700.1	N/Sig	GO:0003777,GO:0005524,GO:0007018	P-loop containing nucleoside triphosphate hydrolases superfamily protein	cell.organisation
Potri.001G236100.3	N/Sig	GO:0003924,GO:0005525,GO:0007264,GO:0005634,GO:0005737,GO:0005622	Ras-related small GTP-binding family protein	signalling.G-proteins
Potri.001G237600.1	N/Sig		Pathogenesis-related thaumatin superfamily protein	stress.biotic
Potri.001G240300.1	N/Sig	GO:0004807,GO:0008152	triosephosphate isomerase	PS.calvin cycle.TPI	Carbon metabolism (pop01200 );Biosynthesis of amino acids (pop01230 );Citrate cycle (TCA cycle) (pop00020 );Glycolysis / Gluconeogenesis (pop00010 )
Potri.001G240300.2	N/Sig	GO:0004807,GO:0008152	triosephosphate isomerase	PS.calvin cycle.TPI	Carbon metabolism (pop01200 );Biosynthesis of amino acids (pop01230 );Citrate cycle (TCA cycle) (pop00020 );Glycolysis / Gluconeogenesis (pop00010 )
Potri.001G240300.3	N/Sig	GO:0004807,GO:0008152	triosephosphate isomerase	PS.calvin cycle.TPI	Carbon metabolism (pop01200 );Biosynthesis of amino acids (pop01230 );Citrate cycle (TCA cycle) (pop00020 );Glycolysis / Gluconeogenesis (pop00010 )
Potri.001G244900.1	N/Sig	GO:0016491,GO:0008152	NAD(P)-binding Rossmann-fold superfamily protein	misc.nitrilases, *nitrile lyases, berberine bridge enzymes, reticuline oxidases, troponine reductases
Potri.001G245000.2	N/Sig	GO:0016491,GO:0008152	NAD(P)-binding Rossmann-fold superfamily protein	misc.nitrilases, *nitrile lyases, berberine bridge enzymes, reticuline oxidases, troponine reductases
Potri.001G245000.3	N/Sig	GO:0016491,GO:0008152	NAD(P)-binding Rossmann-fold superfamily protein	misc.nitrilases, *nitrile lyases, berberine bridge enzymes, reticuline oxidases, troponine reductases
Potri.001G246900.1	N/Sig	GO:0051258,GO:0043234,GO:0003924,GO:0005525,GO:0006184,GO:0007017,GO:0005874	tubulin beta chain 2	cell.organisation
Potri.001G247500.1	N/Sig	GO:0000287,GO:0004634,GO:0006096,GO:0000015	cytosolic enolase	glycolysis.cytosolic branch.enolase
Potri.001G247700.1	N/Sig	GO:0003677,GO:0030337,GO:0006275,GO:0043626,GO:0006281	proliferating cell nuclear antigen 2	RNA.regulation of transcription.putative transcription regulator
Potri.001G248700.1	N/Sig	GO:0016491,GO:0055114,GO:0005507	Laccase/Diphenol oxidase family protein	secondary metabolism.simple phenols
Potri.001G257000.3	N/Sig	GO:0016491,GO:0020037,GO:0051536,GO:0055114	sulfite reductase	S-assimilation.sulfite redox
Potri.001G260900.2	N/Sig	GO:0005515	transducin family protein / WD-40 repeat family protein	not assigned.unknown	Protein processing in endoplasmic reticulum (pop04141 )
Potri.001G260900.3	N/Sig	GO:0005515	transducin family protein / WD-40 repeat family protein	not assigned.unknown	Protein processing in endoplasmic reticulum (pop04141 )
Potri.001G262100.1	N/Sig		Ribosomal protein S8e family protein	protein.synthesis.ribosomal protein.eukaryotic.40S subunit.S8	Ribosome (pop03010 )
Potri.001G262200.3	N/Sig		Protein of unknown function (DUF3411)	development.unspecified
Potri.001G262200.4	N/Sig		Protein of unknown function (DUF3411)	development.unspecified
Potri.001G262600.1	N/Sig	GO:0005694,GO:0005524	structural maintenance of chromosomes 5	cell.division
Potri.001G262600.2	N/Sig	GO:0005694,GO:0005524	structural maintenance of chromosomes 5	cell.division
Potri.001G262600.3	N/Sig	GO:0005694,GO:0005524	structural maintenance of chromosomes 5	cell.division
Potri.001G262600.4	N/Sig	GO:0005694,GO:0005524	structural maintenance of chromosomes 5	cell.division
Potri.001G263200.1	N/Sig	GO:0004806,GO:0006629	alpha/beta-Hydrolases superfamily protein	lipid metabolism.lipid degradation.lipases.triacylglycerol lipase
Potri.001G265200.1	N/Sig	GO:0005515,GO:0007049	actin-related protein 7	cell.organisation
Potri.001G266400.1	N/Sig	GO:0016760,GO:0030244,GO:0016020	Cellulose synthase family protein	cell wall.cellulose synthesis.cellulose synthase
Potri.001G271500.1	N/Sig	GO:0003735,GO:0006412,GO:0005622,GO:0005840	Ribosomal protein L6 family protein	protein.synthesis.ribosomal protein.eukaryotic.60S subunit.L6	Ribosome (pop03010 )
Potri.001G271800.1	N/Sig	GO:0016779,GO:0009058	transferases;nucleotidyltransferases	not assigned.unknown
Potri.001G278800.1	N/Sig	GO:0006886,GO:0016192,GO:0005198,GO:0030130,GO:0030132	Clathrin, heavy chain	cell.vesicle transport
Potri.001G278800.4	N/Sig	GO:0006886,GO:0016192,GO:0005198,GO:0030130,GO:0030132	Clathrin, heavy chain	cell.vesicle transport
Potri.001G280600.1	N/Sig	GO:0003824,GO:0005524,GO:0008641,GO:0006464	ubiquitin-activating enzyme 1	protein.degradation.ubiquitin.E1
Potri.001G281000.1	N/Sig		Protein of unknown function (DUF640)	signalling.light
Potri.001G285500.1	N/Sig	GO:0000902,GO:0005524	mitochondrial HSO70 2	stress.abiotic.heat
Potri.001G286700.1	N/Sig	GO:0005524,GO:0051082,GO:0006457,GO:0006950	HEAT SHOCK PROTEIN 81.4	stress.abiotic.heat
Potri.001G286700.3	N/Sig	GO:0005524,GO:0051082,GO:0006457,GO:0006950	heat shock protein 81-2	stress.abiotic.heat
Potri.001G286900.1	N/Sig	GO:0000287,GO:0004427,GO:0006796,GO:0005737	pyrophosphorylase 6	nucleotide metabolism.phosphotransfer and pyrophosphatases.misc
Potri.001G287900.1	N/Sig			not assigned.unknown
Potri.001G289300.1	N/Sig	GO:0000287,GO:0004743,GO:0030955,GO:0006096	Pyruvate kinase family protein	glycolysis.plastid branch.pyruvate kinase (PK)	Carbon metabolism (pop01200 );Biosynthesis of amino acids (pop01230 );Purine metabolism (pop00230 );Glycolysis / Gluconeogenesis (pop00010 )
Potri.001G293100.2	N/Sig	GO:0003924,GO:0005525,GO:0007264,GO:0004871,GO:0019001,GO:0007186,GO:0005634,GO:0005737,GO:0005622	ADP-ribosylation factor-like A1C	protein.targeting.secretory pathway.unspecified
Potri.001G300900.2	N/Sig	GO:0016597,GO:0008152,GO:0016616,GO:0048037,GO:0055114,GO:0004455,GO:0008652,GO:0006564,GO:0004617	D-3-phosphoglycerate dehydrogenase	amino acid metabolism.synthesis.serine-glycine-cysteine group.serine.phosphoglycerate dehydrogenase	Carbon metabolism (pop01200 );Biosynthesis of amino acids (pop01230 );Glycine, serine and threonine metabolism (pop00260 )
Potri.001G301200.1	N/Sig	GO:0005525,GO:0007264,GO:0004871,GO:0019001,GO:0007186,GO:0005634,GO:0005737,GO:0005622	ADP-ribosylation factor A1E	protein.targeting.secretory pathway.unspecified
Potri.001G301200.2	N/Sig	GO:0005525,GO:0007264,GO:0004871,GO:0019001,GO:0007186,GO:0005634,GO:0005737,GO:0005622	ADP-ribosylation factor A1E	protein.targeting.secretory pathway.unspecified
Potri.001G304000.1	N/Sig	GO:0003676,GO:0003723	poly(A) binding protein 8	RNA.processing
Potri.001G304000.2	N/Sig	GO:0003676,GO:0003723	poly(A) binding protein 8	RNA.processing
Potri.001G304700.1	N/Sig	GO:0003735,GO:0006412,GO:0005622,GO:0005840	Ribosomal protein S5 domain 2-like superfamily protein	protein.synthesis.ribosomal protein.eukaryotic.40S subunit.S16	Ribosome (pop03010 )
Potri.001G304800.1	N/Sig	GO:0008171	S-adenosyl-L-methionine-dependent methyltransferases superfamily protein	secondary metabolism.phenylpropanoids.lignin biosynthesis.CCoAOMT	Phenylpropanoid biosynthesis (pop00940 );Phenylalanine metabolism (pop00360 )
Potri.001G307200.2	N/Sig	GO:0008270,GO:0016491,GO:0055114,GO:0016616,GO:0048037	cinnamyl alcohol dehydrogenase 9	secondary metabolism.phenylpropanoids.lignin biosynthesis.CAD	Phenylpropanoid biosynthesis (pop00940 )
Potri.001G307200.3	N/Sig	GO:0008270,GO:0016491,GO:0055114,GO:0016616,GO:0048037	cinnamyl alcohol dehydrogenase 9	secondary metabolism.phenylpropanoids.lignin biosynthesis.CAD	Phenylpropanoid biosynthesis (pop00940 )
Potri.001G307200.4	N/Sig	GO:0008270,GO:0016491,GO:0055114,GO:0016616,GO:0048037	cinnamyl alcohol dehydrogenase 9	secondary metabolism.phenylpropanoids.lignin biosynthesis.CAD	Phenylpropanoid biosynthesis (pop00940 )
Potri.001G308700.1	N/Sig	GO:0016788,GO:0006629	GDSL-like Lipase/Acylhydrolase superfamily protein	misc.GDSL-motif lipase
Potri.001G309200.1	N/Sig		BolA-like family protein	RNA.regulation of transcription
Potri.001G309500.2	N/Sig		actin 7	cell.organisation
Potri.001G311000.2	N/Sig	GO:0003735,GO:0006412,GO:0005622,GO:0005840	Ribosomal protein S6e	protein.synthesis.ribosomal protein.eukaryotic.40S subunit.S6	Ribosome (pop03010 )
Potri.001G311000.3	N/Sig	GO:0003735,GO:0006412,GO:0005622,GO:0005840	Ribosomal protein S6e	protein.synthesis.ribosomal protein.eukaryotic.40S subunit.S6	Ribosome (pop03010 )
Potri.001G314300.1	N/Sig		26S proteasome regulatory complex, non-ATPase subcomplex, Rpn2/Psmd1 subunit	protein.degradation.ubiquitin.proteasom	Proteasome (pop03050 )
Potri.001G314500.1	N/Sig	GO:0003735,GO:0006412,GO:0005840	Ribosomal protein L13 family protein	protein.synthesis.ribosomal protein.eukaryotic.60S subunit.L13A	Ribosome (pop03010 )
Potri.001G317500.1	N/Sig	GO:0000166,GO:0004812,GO:0005524,GO:0006418,GO:0005737,GO:0000049,GO:0006412	methionine--tRNA ligase, putative / methionyl-tRNA synthetase, putative / MetRS, putative	protein.aa activation.methionine-tRNA ligase	Aminoacyl-tRNA biosynthesis (pop00970 )
Potri.001G317500.2	N/Sig	GO:0000049,GO:0000166,GO:0004812,GO:0005524,GO:0006418,GO:0005737,GO:0006412	methionine--tRNA ligase, putative / methionyl-tRNA synthetase, putative / MetRS, putative	protein.aa activation.methionine-tRNA ligase	Aminoacyl-tRNA biosynthesis (pop00970 )
Potri.001G317500.4	N/Sig	GO:0000166,GO:0004812,GO:0005524,GO:0006418,GO:0005737,GO:0000049,GO:0006412	methionine--tRNA ligase, putative / methionyl-tRNA synthetase, putative / MetRS, putative	protein.aa activation.methionine-tRNA ligase	Aminoacyl-tRNA biosynthesis (pop00970 )
Potri.001G317500.5	N/Sig	GO:0000166,GO:0004812,GO:0005524,GO:0006418,GO:0005737,GO:0006412	methionine--tRNA ligase, putative / methionyl-tRNA synthetase, putative / MetRS, putative	protein.aa activation.methionine-tRNA ligase	Aminoacyl-tRNA biosynthesis (pop00970 )
Potri.001G319800.1	N/Sig	GO:0003676	glycine-rich RNA-binding protein 2	RNA.RNA binding
Potri.001G321600.1	N/Sig	GO:0008430	selenium-binding protein 1	metal handling
Potri.001G331800.1	N/Sig	GO:0042626,GO:0046961,GO:0015991,GO:0033178	vacuolar ATP synthase subunit D (VATD) / V-ATPase D subunit / vacuolar proton pump D subunit (VATPD)	transport.p- and v-ATPases.H+-transporting two-sector ATPase.subunit D
Potri.001G332100.1	N/Sig	GO:0009116,GO:0005524,GO:0016301,GO:0008152	uridine kinase/uracil phosphoribosyltransferase 1	nucleotide metabolism.salvage.phosphoribosyltransferases.upp
Potri.001G332100.2	N/Sig	GO:0009116,GO:0005524,GO:0016301,GO:0008152	uridine kinase/uracil phosphoribosyltransferase 1	nucleotide metabolism.salvage.phosphoribosyltransferases.upp
Potri.001G334300.1	N/Sig		ARM repeat superfamily protein	not assigned.unknown
Potri.001G337400.4	N/Sig	GO:0004345,GO:0050661,GO:0006006,GO:0055114	glucose-6-phosphate dehydrogenase 6	OPP.oxidative PP.G6PD	Carbon metabolism (pop01200 );Pentose phosphate pathway (pop00030 )
Potri.001G337400.6	N/Sig	GO:0004345,GO:0050661,GO:0006006,GO:0055114	glucose-6-phosphate dehydrogenase 6	OPP.oxidative PP.G6PD	Carbon metabolism (pop01200 );Pentose phosphate pathway (pop00030 )
Potri.001G337400.7	N/Sig	GO:0004345,GO:0050661,GO:0006006,GO:0055114	glucose-6-phosphate dehydrogenase 6	OPP.oxidative PP.G6PD	Carbon metabolism (pop01200 );Pentose phosphate pathway (pop00030 )
Potri.001G337400.9	N/Sig	GO:0004345,GO:0050661,GO:0006006,GO:0055114	glucose-6-phosphate dehydrogenase 6	OPP.oxidative PP.G6PD	Carbon metabolism (pop01200 );Pentose phosphate pathway (pop00030 )
Potri.001G339800.1	N/Sig		hAT transposon superfamily	RNA.regulation of transcription.putative transcription regulator
Potri.001G341100.3	N/Sig	GO:0005524,GO:0044267,GO:0051082,GO:0006457	TCP-1/cpn60 chaperonin family protein	protein.folding
Potri.001G341100.4	N/Sig	GO:0005524,GO:0044267,GO:0051082,GO:0006457	TCP-1/cpn60 chaperonin family protein	protein.folding
Potri.001G341600.1	N/Sig	GO:0016491,GO:0055114,GO:0005507	laccase 17	secondary metabolism.simple phenols
Potri.001G342300.2	N/Sig	GO:0008168,GO:0008152	S-adenosyl-L-methionine-dependent methyltransferases superfamily protein	stress.abiotic.drought/salt
Potri.001G342600.1	N/Sig	GO:0016788,GO:0006629	GDSL-like Lipase/Acylhydrolase superfamily protein	misc.GDSL-motif lipase
Potri.001G342600.2	N/Sig	GO:0016788,GO:0006629	GDSL-like Lipase/Acylhydrolase superfamily protein	misc.GDSL-motif lipase
Potri.001G342700.1	N/Sig		SGF29 tudor-like domain	not assigned.unknown
Potri.001G343400.2	N/Sig		glucuronokinase G	cell wall.precursor synthesis.sugar kinases.glucuronic acid kinase
Potri.001G343400.3	N/Sig	GO:0005524,GO:0016310,GO:0016301	glucuronokinase G	cell wall.precursor synthesis.sugar kinases.glucuronic acid kinase
Potri.001G347700.1	N/Sig	GO:0009055,GO:0015035,GO:0045454	Glutaredoxin family protein	redox.glutaredoxins
Potri.001G348500.1	N/Sig		Protein of unknown function (DUF1421)	RNA.regulation of transcription.Trihelix, Triple-Helix transcription factor family
Potri.001G348500.2	N/Sig		Protein of unknown function (DUF1421)	RNA.regulation of transcription.Trihelix, Triple-Helix transcription factor family
Potri.001G351000.1	N/Sig	GO:0004601,GO:0020037,GO:0006979,GO:0055114	Peroxidase superfamily protein	misc.peroxidases
Potri.001G352300.1	N/Sig		O-acetyltransferase family protein	misc.acyl transferases
Potri.001G353500.1	N/Sig		cold regulated 314 thylakoid membrane 2	stress.abiotic.cold
Potri.001G353500.2	N/Sig		cold regulated 314 thylakoid membrane 2	stress.abiotic.cold
Potri.001G353800.1	N/Sig	GO:0016779,GO:0008152,GO:0006364	16S rRNA processing protein RimM family	RNA.processing
Potri.001G356500.1	N/Sig		microtubule-associated proteins 65-1	cell.organisation
Potri.001G356900.4	N/Sig	GO:0004190,GO:0006508,GO:0006629	aspartic proteinase A1	protein.degradation.aspartate protease
Potri.001G356900.5	N/Sig	GO:0004190,GO:0006508,GO:0006629	aspartic proteinase A1	protein.degradation.aspartate protease
Potri.001G356900.6	N/Sig	GO:0004190,GO:0006508	Saposin-like aspartyl protease family protein	protein.degradation.aspartate protease
Potri.001G358300.2	N/Sig	GO:0016020	Early-responsive to dehydration stress protein (ERD4)	stress.abiotic.drought/salt
Potri.001G358300.3	N/Sig	GO:0016020	Early-responsive to dehydration stress protein (ERD4)	stress.abiotic.drought/salt
Potri.001G358300.6	N/Sig		Early-responsive to dehydration stress protein (ERD4)	stress.abiotic.drought/salt
Potri.001G360700.1	N/Sig	GO:0008889,GO:0006071	PLC-like phosphodiesterase family protein	lipid metabolism.lipid degradation.lysophospholipases.glycerophosphodiester phosphodiesterase
Potri.001G371000.1	N/Sig			not assigned.unknown
Potri.001G371900.1	N/Sig	GO:0016491,GO:0055114	root FNR 1	OPP.electron transfer
Potri.001G374000.1	N/Sig	GO:0003924,GO:0005525,GO:0007264,GO:0005634,GO:0005737,GO:0005622	RAB GTPase homolog A1F	signalling.G-proteins
Potri.001G387900.1	N/Sig	GO:0016491,GO:0008152,GO:0004097,GO:0055114		secondary metabolism.phenylpropanoids
Potri.001G388100.1	N/Sig	GO:0016491,GO:0008152,GO:0004097,GO:0055114		secondary metabolism.phenylpropanoids
Potri.001G388200.1	N/Sig	GO:0016491,GO:0008152,GO:0004097,GO:0055114		secondary metabolism.phenylpropanoids
Potri.001G388300.1	N/Sig	GO:0016491,GO:0008152,GO:0004097,GO:0055114		secondary metabolism.phenylpropanoids
Potri.001G388600.1	N/Sig	GO:0016491,GO:0008152,GO:0004097,GO:0055114		secondary metabolism.phenylpropanoids
Potri.001G388800.2	N/Sig	GO:0016491,GO:0008152,GO:0004097,GO:0055114		secondary metabolism.phenylpropanoids
Potri.001G390900.1	N/Sig		Protein of unknown function (DUF640)	signalling.light
Potri.001G392200.1	N/Sig	GO:0019904	general regulatory factor 9	signalling.14-3-3 proteins
Potri.001G392200.4	N/Sig	GO:0019904	general regulatory factor 9	signalling.14-3-3 proteins
Potri.001G392200.5	N/Sig	GO:0019904	general regulatory factor 12	signalling.14-3-3 proteins
Potri.001G392500.1	N/Sig	GO:0016881	ubiquitin-conjugating enzyme 36	protein.degradation.ubiquitin.E2
Potri.001G392500.3	N/Sig	GO:0016881	ubiquitin-conjugating enzyme 35	protein.degradation.ubiquitin.E2
Potri.001G393400.3	N/Sig		cobalt ion binding	development.unspecified
Potri.001G401100.1	N/Sig	GO:0016491,GO:0055114,GO:0005507	laccase 17	secondary metabolism.simple phenols
Potri.001G401300.1	N/Sig	GO:0016491,GO:0055114,GO:0005507	laccase 17	secondary metabolism.simple phenols
Potri.001G403300.3	N/Sig	GO:0016491,GO:0008152	protochlorophyllide oxidoreductase A	tetrapyrrole synthesis.protochlorophyllide reductase
Potri.001G415700.1	N/Sig	GO:0003677,GO:0043565,GO:0005622	histone H2A 10	DNA.synthesis/chromatin structure.histone
Potri.001G416300.1	N/Sig	GO:0003777,GO:0005524,GO:0007018	kinesin 3	cell.organisation
Potri.001G418500.6	N/Sig	GO:0005515	polyubiquitin 10	protein.degradation.ubiquitin.ubiquitin
Potri.001G418500.7	N/Sig	GO:0005515	polyubiquitin 10	protein.degradation.ubiquitin.ubiquitin
Potri.001G418500.8	N/Sig	GO:0005515	polyubiquitin 10	protein.degradation.ubiquitin.ubiquitin
Potri.001G420000.1	N/Sig	GO:0043531,GO:0005524,GO:0006915	NB-ARC domain-containing disease resistance protein	stress.biotic
Potri.001G422000.1	N/Sig			not assigned.unknown
Potri.001G422000.2	N/Sig			not assigned.unknown
Potri.001G423500.2	N/Sig	GO:0016209,GO:0016491,GO:0055114	thioredoxin-dependent peroxidase 1	redox.peroxiredoxin
Potri.001G430300.1	N/Sig		endoribonuclease L-PSP family protein	RNA.processing.ribonucleases
Potri.001G432300.1	N/Sig	GO:0043531,GO:0006915,GO:0005524	NB-ARC domain-containing disease resistance protein	stress.biotic.PR-proteins
Potri.001G435700.2	N/Sig		endoribonuclease L-PSP family protein	RNA.processing.ribonucleases
Potri.001G438500.1	N/Sig	GO:0016491,GO:0055114	FAD/NAD(P)-binding oxidoreductase family protein	misc.oxidases - copper, flavone etc
Potri.001G438500.2	N/Sig	GO:0016491,GO:0055114	FAD/NAD(P)-binding oxidoreductase family protein	misc.oxidases - copper, flavone etc
Potri.001G438500.3	N/Sig	GO:0016491,GO:0050660,GO:0055114,GO:0008033	FAD/NAD(P)-binding oxidoreductase family protein	misc.oxidases - copper, flavone etc
Potri.001G443400.1	N/Sig	GO:0043531,GO:0006915,GO:0005524	NB-ARC domain-containing disease resistance protein	stress.biotic
Potri.001G443700.1	N/Sig	GO:0043531,GO:0006915,GO:0005524	NB-ARC domain-containing disease resistance protein	stress.biotic.PR-proteins
Potri.001G445700.1	N/Sig	GO:0043531,GO:0006915,GO:0005524	NB-ARC domain-containing disease resistance protein	stress.biotic
Potri.001G449500.1	N/Sig	GO:0009058	UDP-Glycosyltransferase superfamily protein	major CHO metabolism.synthesis.starch.starch synthase
Potri.001G453600.1	N/Sig		actin 7	cell.organisation
Potri.001G456800.1	N/Sig	GO:0016491,GO:0050660,GO:0055114	NADPH-dependent thioredoxin reductase A	redox.thioredoxin
Potri.001G460400.1	N/Sig		Protein of unknown function (DUF640)	signalling.light
Potri.001G461400.1	N/Sig		Sec14p-like phosphatidylinositol transfer family protein	transport.misc
Potri.001G461700.1	N/Sig	GO:0008762,GO:0016491,GO:0050660,GO:0055114	FAD-binding Berberine family protein	misc.nitrilases, *nitrile lyases, berberine bridge enzymes, reticuline oxidases, troponine reductases
Potri.001G461900.1	N/Sig	GO:0008762,GO:0016491,GO:0050660,GO:0055114	FAD-binding Berberine family protein	misc.nitrilases, *nitrile lyases, berberine bridge enzymes, reticuline oxidases, troponine reductases
Potri.001G463400.1	N/Sig	GO:0008762,GO:0016491,GO:0050660,GO:0055114	FAD-binding Berberine family protein	misc.nitrilases, *nitrile lyases, berberine bridge enzymes, reticuline oxidases, troponine reductases
Potri.001G465900.1	N/Sig	GO:0005525,GO:0015093,GO:0015684,GO:0016021,GO:0005622	GTP binding	signalling.G-proteins
Potri.001G466000.4	N/Sig	GO:0005524,GO:0051082,GO:0006457,GO:0006950	HEAT SHOCK PROTEIN 81.4	stress.abiotic.heat
Potri.001G468100.1	N/Sig	GO:0004332,GO:0006096	Aldolase superfamily protein	PS.calvin cycle.aldolase	Carbon metabolism (pop01200 );Citrate cycle (TCA cycle) (pop00020 );Oxygenic photosynthesis in plants and cyanobacteria (pop_M00611 );Glycolysis / Gluconeogenesis (pop00010 );Carbon fixation in photosynthetic organisms (pop00710 )
Potri.002G000300.3	N/Sig	GO:0031072	DNAJ heat shock N-terminal domain-containing protein	stress.abiotic.heat
Potri.002G000300.5	N/Sig		DNAJ heat shock N-terminal domain-containing protein	stress.abiotic.heat
Potri.002G004800.1	N/Sig	GO:0003677,GO:0005515	switch subunit 3	RNA.regulation of transcription.Chromatin Remodeling Factors
Potri.002G005700.2	N/Sig	GO:0008234,GO:0006508	xylem cysteine peptidase 1	protein.degradation.cysteine protease
Potri.002G009500.1	N/Sig		hAT dimerisation domain-containing protein / transposase-related	DNA.synthesis/chromatin structure.retrotransposon/transposase.hat-like transposase
Potri.002G009800.2	N/Sig	GO:0004096,GO:0020037,GO:0055114	catalase 2	redox.dismutases and catalases	Glyoxylate and dicarboxylate metabolism (pop00630 )
Potri.002G009800.3	N/Sig	GO:0004096,GO:0020037,GO:0055114	catalase 2	redox.dismutases and catalases	Glyoxylate and dicarboxylate metabolism (pop00630 )
Potri.002G009800.4	N/Sig	GO:0004096,GO:0020037,GO:0055114,GO:0006979,GO:0005506	catalase 2	redox.dismutases and catalases	Glyoxylate and dicarboxylate metabolism (pop00630 )
Potri.002G013700.1	N/Sig	GO:0016491,GO:0055114,GO:0005507	SKU5 similar 5	misc.oxidases - copper, flavone etc
Potri.002G016900.1	N/Sig	GO:0005515,GO:0003743,GO:0006413,GO:0005852	eukaryotic translation initiation factor 3C	protein.synthesis.initiation
Potri.002G021500.1	N/Sig	GO:0003755,GO:0006457	rotamase CYP 3	cell.cycle.peptidylprolyl isomerase
Potri.002G025200.2	N/Sig		IQ-domain 32	signalling.calcium
Potri.002G025200.3	N/Sig	GO:0005515	IQ-domain 32	signalling.calcium
Potri.002G031200.1	N/Sig	GO:0004601,GO:0020037,GO:0006979,GO:0055114	Peroxidase superfamily protein	misc.peroxidases
Potri.002G031400.2	N/Sig	GO:0005524,GO:0009378,GO:0006281,GO:0006310,GO:0016887	AAA-type ATPase family protein	protein.degradation.ubiquitin.proteasom	Proteasome (pop03050 )
Potri.002G031400.3	N/Sig	GO:0005524,GO:0009378,GO:0006281,GO:0006310,GO:0016887	AAA-type ATPase family protein	protein.degradation.ubiquitin.proteasom	Proteasome (pop03050 )
Potri.002G031400.4	N/Sig	GO:0005524,GO:0009378,GO:0006281,GO:0006310,GO:0016887	AAA-type ATPase family protein	protein.degradation.ubiquitin.proteasom	Proteasome (pop03050 )
Potri.002G034100.1	N/Sig		gamma carbonic anhydrase 1	mitochondrial electron transport / ATP synthesis.NADH-DH.complex I.carbonic anhydrase
Potri.002G034400.2	N/Sig		NmrA-like negative transcriptional regulator family protein	secondary metabolism.flavonoids.isoflavones.isoflavone reductase
Potri.002G034400.3	N/Sig		NmrA-like negative transcriptional regulator family protein	secondary metabolism.flavonoids.isoflavones.isoflavone reductase
Potri.002G035700.1	N/Sig	GO:0003735,GO:0006412,GO:0005622,GO:0005840	Ribosomal protein L14	protein.synthesis.ribosomal protein.eukaryotic.60S subunit.L14	Ribosome (pop03010 )
Potri.002G036400.1	N/Sig	GO:0006897,GO:0016020	non-intrinsic ABC protein 4	not assigned.unknown
Potri.002G036600.1	N/Sig	GO:0004579,GO:0018279,GO:0005789,GO:0008250	ribophorin II (RPN2) family protein	not assigned.unknown	N-Glycan biosynthesis (pop00510 )
Potri.002G037500.1	N/Sig		Protein of unknown function (DUF640)	signalling.light
Potri.002G043200.2	N/Sig	GO:0003735,GO:0006412,GO:0005840	Ribosomal protein S19 family protein	protein.synthesis.ribosomal protein.eukaryotic.40S subunit.S15	Ribosome (pop03010 )
Potri.002G052600.1	N/Sig	GO:0006629	PATATIN-like protein 9	development.storage proteins
Potri.002G052900.1	N/Sig	GO:0005515	RAN GTPase activating protein 1	signalling.G-proteins
Potri.002G053100.1	N/Sig			not assigned.unknown
Potri.002G053100.2	N/Sig			not assigned.unknown
Potri.002G062000.1	N/Sig	GO:0003677,GO:0046983,GO:0043565,GO:0006355,GO:0005634,GO:0003700	AGAMOUS-like 61	RNA.regulation of transcription.MADS box transcription factor family
Potri.002G062400.2	N/Sig	GO:0003924,GO:0005525,GO:0007264,GO:0005622	RAB GTPase homolog G3A	signalling.G-proteins
Potri.002G064600.1	N/Sig	GO:0003723,GO:0003735,GO:0006412,GO:0005622,GO:0005840	Ribosomal protein S13/S18 family	protein.synthesis.ribosomal protein.eukaryotic.40S subunit.S18	Ribosome (pop03010 )
Potri.002G066600.1	N/Sig	GO:0016760,GO:0030244,GO:0016020	cellulose synthase A9	cell wall.cellulose synthesis.cellulose synthase
Potri.002G074400.1	N/Sig	GO:0003924,GO:0005525,GO:0007264,GO:0005634,GO:0005737,GO:0005622	RAB GTPASE HOMOLOG B18	signalling.G-proteins
Potri.002G075800.1	N/Sig	GO:0008168,GO:0008152	S-adenosyl-L-methionine-dependent methyltransferases superfamily protein	stress.abiotic.drought/salt
Potri.002G077400.1	N/Sig	GO:0016779,GO:0008152	UDP-sugar pyrophosphorylase	cell wall.precursor synthesis.NDP sugar pyrophosphorylase.multiple NDP-Sugars
Potri.002G081900.1	N/Sig	GO:0004601,GO:0020037,GO:0006979,GO:0055114	thylakoidal ascorbate peroxidase	redox.ascorbate and glutathione.ascorbate
Potri.002G082100.2	N/Sig	GO:0045454	PDI-like 1-2	redox.thioredoxin
Potri.002G082100.3	N/Sig	GO:0045454	PDI-like 1-1	redox.thioredoxin
Potri.002G082900.1	N/Sig		clone eighty-four	not assigned.unknown
Potri.002G084800.1	N/Sig	GO:0016998	lysm domain GPI-anchored protein 1 precursor	signalling.receptor kinases.DUF 26
Potri.002G087200.2	N/Sig			protein.degradation.ubiquitin
Potri.002G088300.3	N/Sig	GO:0003723,GO:0003735,GO:0006412,GO:0005622,GO:0005840	Ribosomal protein S13/S18 family	protein.synthesis.ribosomal protein.prokaryotic.chloroplast.30S subunit.S13
Potri.002G088300.4	N/Sig	GO:0003723,GO:0003735,GO:0006412,GO:0005622,GO:0005840	Ribosomal protein S13/S18 family	protein.synthesis.ribosomal protein.prokaryotic.chloroplast.30S subunit.S13
Potri.002G097500.1	N/Sig	GO:0019904	general regulatory factor 12	signalling.14-3-3 proteins
Potri.002G099500.1	N/Sig	GO:0003735,GO:0006412,GO:0005622,GO:0005840	Ribosomal protein S6e	protein.synthesis.ribosomal protein.eukaryotic.40S subunit.S6	Ribosome (pop03010 )
Potri.002G099500.2	N/Sig	GO:0003735,GO:0006412,GO:0005622,GO:0005840	Ribosomal protein S6e	protein.synthesis.ribosomal protein.eukaryotic.40S subunit.S6	Ribosome (pop03010 )
Potri.002G099800.1	N/Sig	GO:0019904	general regulatory factor 2	signalling.14-3-3 proteins
Potri.002G100100.1	N/Sig	GO:0030528,GO:0006355	basic helix-loop-helix (bHLH) DNA-binding superfamily protein	RNA.regulation of transcription.bHLH,Basic Helix-Loop-Helix family
Potri.002G100300.1	N/Sig	GO:0000166,GO:0004812,GO:0005524,GO:0006418,GO:0005737,GO:0004828,GO:0006434,GO:0006412	Seryl-tRNA synthetase	protein.aa activation.serine-tRNA ligase	Aminoacyl-tRNA biosynthesis (pop00970 )
Potri.002G102800.1	N/Sig		FH interacting protein 1	hormone metabolism.abscisic acid.induced-regulated-responsive-activated
Potri.002G104000.1	N/Sig	GO:0004347,GO:0006094,GO:0006096	phosphoglucose isomerase 1	glycolysis.plastid branch.glucose-6-phosphate isomerase	Carbon metabolism (pop01200 );Glycolysis / Gluconeogenesis (pop00010 );Pentose phosphate pathway (pop00030 );Fructose and mannose metabolism (pop00051 );Ascorbate and aldarate metabolism (pop00053 )
Potri.002G104600.1	N/Sig	GO:0004190,GO:0006508	Eukaryotic aspartyl protease family protein	RNA.regulation of transcription.unclassified
Potri.002G107700.1	N/Sig	GO:0004612,GO:0005524,GO:0006094	phosphoenolpyruvate carboxykinase 1	gluconeogenesis / glyoxylate cycle.PEPCK	Citrate cycle (TCA cycle) (pop00020 );Carbon metabolism (pop01200 );Glycolysis / Gluconeogenesis (pop00010 );Carbon fixation in photosynthetic organisms (pop00710 )
Potri.002G107700.7	N/Sig	GO:0004612,GO:0005524,GO:0006094	phosphoenolpyruvate carboxykinase 1	gluconeogenesis / glyoxylate cycle.PEPCK	Citrate cycle (TCA cycle) (pop00020 );Carbon metabolism (pop01200 );Glycolysis / Gluconeogenesis (pop00010 );Carbon fixation in photosynthetic organisms (pop00710 )
Potri.002G116400.1	N/Sig		Carbohydrate-binding protein	not assigned.unknown
Potri.002G120400.2	N/Sig	GO:0004252,GO:0006508	Subtilase family protein	protein.degradation.subtilases
Potri.002G120700.1	N/Sig		NAD(P)-binding Rossmann-fold superfamily protein	development.unspecified
Potri.002G120700.2	N/Sig		NAD(P)-binding Rossmann-fold superfamily protein	development.unspecified
Potri.002G120700.3	N/Sig		NAD(P)-binding Rossmann-fold superfamily protein	development.unspecified
Potri.002G120800.1	N/Sig		ARM-repeat/Tetratricopeptide repeat (TPR)-like protein	not assigned.unknown
Potri.002G122000.1	N/Sig		WPP domain protein 2	not assigned.unknown
Potri.002G122700.1	N/Sig	GO:0016616,GO:0051287,GO:0008152,GO:0055114,GO:0016597,GO:0048037,GO:0004455,GO:0008652,GO:0006564,GO:0004617	D-3-phosphoglycerate dehydrogenase	amino acid metabolism.synthesis.serine-glycine-cysteine group.serine.phosphoglycerate dehydrogenase	Carbon metabolism (pop01200 );Biosynthesis of amino acids (pop01230 );Glycine, serine and threonine metabolism (pop00260 )
Potri.002G123500.1	N/Sig	GO:0003777,GO:0005524,GO:0007018	P-loop containing nucleoside triphosphate hydrolases superfamily protein	cell.organisation
Potri.002G124200.3	N/Sig	GO:0003676	poly(A) binding protein 2	RNA.processing
Potri.002G124200.4	N/Sig	GO:0003676	poly(A) binding protein 2	RNA.processing
Potri.002G124200.5	N/Sig	GO:0003676	poly(A) binding protein 2	RNA.processing
Potri.002G124200.6	N/Sig	GO:0003676	poly(A) binding protein 2	RNA.processing
Potri.002G127900.1	N/Sig	GO:0005515	Mov34/MPN/PAD-1 family protein	protein.degradation.ubiquitin.proteasom	Proteasome (pop03050 )
Potri.002G127900.2	N/Sig	GO:0005515	Mov34/MPN/PAD-1 family protein	protein.degradation.ubiquitin.proteasom	Proteasome (pop03050 )
Potri.002G127900.3	N/Sig	GO:0005515	Mov34/MPN/PAD-1 family protein	protein.degradation.ubiquitin.proteasom	Proteasome (pop03050 )
Potri.002G136400.1	N/Sig	GO:0003700,GO:0043565,GO:0006355,GO:0003677,GO:0005634,GO:0006351,GO:0016563	homeobox-leucine zipper protein 3	RNA.regulation of transcription.HB,Homeobox transcription factor family
Potri.002G136400.3	N/Sig	GO:0003700,GO:0043565,GO:0006355,GO:0003677,GO:0005634,GO:0006351,GO:0016563	homeobox-leucine zipper protein 3	RNA.regulation of transcription.HB,Homeobox transcription factor family
Potri.002G136400.4	N/Sig	GO:0003700,GO:0043565,GO:0006355,GO:0003677,GO:0005634,GO:0006351,GO:0016563	homeobox-leucine zipper protein 3	RNA.regulation of transcription.HB,Homeobox transcription factor family
Potri.002G138400.1	N/Sig	GO:0003924,GO:0005525,GO:0007264,GO:0005622	RAS 5	signalling.G-proteins
Potri.002G138800.1	N/Sig	GO:0004550,GO:0005524,GO:0006165,GO:0006183,GO:0006228,GO:0006241	Nucleoside diphosphate kinase family protein	nucleotide metabolism.phosphotransfer and pyrophosphatases.nucleoside diphosphate kinase	Purine metabolism (pop00230 );Pyrimidine metabolism (pop00240 )
Potri.002G138800.3	N/Sig	GO:0004550,GO:0005524,GO:0006165,GO:0006183,GO:0006228,GO:0006241	Nucleoside diphosphate kinase family protein	nucleotide metabolism.phosphotransfer and pyrophosphatases.nucleoside diphosphate kinase	Purine metabolism (pop00230 );Pyrimidine metabolism (pop00240 )
Potri.002G140400.1	N/Sig	GO:0003735,GO:0006412,GO:0005622,GO:0005840	ribosomal protein S11-beta	protein.synthesis.ribosomal protein.eukaryotic.40S subunit.S11	Ribosome (pop03010 )
Potri.002G141700.1	N/Sig	GO:0016491,GO:0055114,GO:0016616,GO:0016615,GO:0006108	Lactate/malate dehydrogenase family protein	TCA / org transformation.other organic acid transformatons.cyt MDH	Carbon metabolism (pop01200 );Glyoxylate and dicarboxylate metabolism (pop00630 );Carbon fixation in photosynthetic organisms (pop00710 )
Potri.002G141900.1	N/Sig	GO:0016491,GO:0055114,GO:0016616,GO:0016615,GO:0006108	Lactate/malate dehydrogenase family protein	TCA / org transformation.other organic acid transformatons.cyt MDH	Carbon metabolism (pop01200 );Glyoxylate and dicarboxylate metabolism (pop00630 );Carbon fixation in photosynthetic organisms (pop00710 )
Potri.002G142700.1	N/Sig	GO:0005524,GO:0044267,GO:0051082,GO:0006457	T-complex protein 1 alpha subunit	protein.folding
Potri.002G146300.2	N/Sig	GO:0003824,GO:0008152	Transketolase	PS.calvin cycle.transketolase	Carbon metabolism (pop01200 );Biosynthesis of amino acids (pop01230 );Oxygenic photosynthesis in plants and cyanobacteria (pop_M00611 );Pentose phosphate pathway (pop00030 );Carbon fixation in photosynthetic organisms (pop00710 )
Potri.002G146600.1	N/Sig	GO:0003735,GO:0006412,GO:0005622,GO:0005840	Ribosomal protein S10p/S20e family protein	protein.synthesis.ribosomal protein.eukaryotic.40S subunit.S20	Ribosome (pop03010 )
Potri.002G156000.3	N/Sig	GO:0016616,GO:0055114,GO:0051287	NAD-dependent malic enzyme 2	TCA / org transformation.other organic acid transformatons.malic	Carbon metabolism (pop01200 );Carbon fixation in photosynthetic organisms (pop00710 )
Potri.002G162400.4	N/Sig	GO:0004650,GO:0005975	Pectin lyase-like superfamily protein	cell wall.degradation.pectate lyases and polygalacturonases
Potri.002G165400.1	N/Sig	GO:0005783	Reticulon family protein	stress.biotic
Potri.002G166400.1	N/Sig	GO:0005515	Calcium-dependent lipid-binding (CaLB domain) family protein	stress.abiotic.cold
Potri.002G171200.1	N/Sig	GO:0003924,GO:0005525	DYNAMIN-like 1B	misc.dynamin
Potri.002G173400.1	N/Sig		Tetratricopeptide repeat (TPR)-like superfamily protein	cell.organisation
Potri.002G175700.1	N/Sig	GO:0005525,GO:0007264,GO:0005622	RAB GTPase homolog A3	signalling.G-proteins
Potri.002G178000.1	N/Sig	GO:0016746,GO:0009058,GO:0016747,GO:0006633,GO:0016020,GO:0008610	3-ketoacyl-CoA synthase 1	lipid metabolism.FA synthesis and FA elongation.beta ketoacyl CoA synthase	Fatty acid metabolism (pop01212 )
Potri.002G179400.4	N/Sig	GO:0003735,GO:0006414,GO:0005622,GO:0005840	60S acidic ribosomal protein family	protein.synthesis.ribosomal protein.eukaryotic.60S subunit.P1	Ribosome (pop03010 )
Potri.002G183900.1	N/Sig		Protein of unknown function (DUF3754)	not assigned.unknown
Potri.002G183900.2	N/Sig		Protein of unknown function (DUF3754)	not assigned.unknown
Potri.002G190000.1	N/Sig	GO:0005515,GO:0003735,GO:0006412,GO:0005622,GO:0005840	ubiquitin 6	protein.degradation.ubiquitin.ubiquitin
Potri.002G191300.1	N/Sig	GO:0030234,GO:0006808	GLNB1 homolog	signalling.in sugar and nutrient physiology
Potri.002G191400.1	N/Sig	GO:0005525,GO:0007264,GO:0004871,GO:0019001,GO:0007186,GO:0005634,GO:0005737,GO:0005622	ADP-ribosylation factor A1B	protein.targeting.secretory pathway.unspecified
Potri.002G194000.2	N/Sig		Carbohydrate-binding-like fold	not assigned.unknown
Potri.002G194000.4	N/Sig		Carbohydrate-binding-like fold	not assigned.unknown
Potri.002G195200.1	N/Sig	GO:0004252,GO:0006508	nuclear encoded CLP protease 5	protein.degradation.serine protease
Potri.002G195200.2	N/Sig	GO:0004252,GO:0006508	nuclear encoded CLP protease 5	protein.degradation.serine protease
Potri.002G199600.1	N/Sig	GO:0005515,GO:0008565,GO:0006606,GO:0005634,GO:0005737,GO:0006886,GO:0005643	importin alpha isoform 1	protein.targeting.nucleus
Potri.002G202200.1	N/Sig	GO:0004650,GO:0005975	polygalacturonase 4	cell wall.degradation.pectate lyases and polygalacturonases	Pentose and glucuronate interconversions (pop00040 )
Potri.002G202300.1	N/Sig	GO:0009058,GO:0005985	sucrose synthase 3	major CHO metabolism.degradation.sucrose.Susy
Potri.002G204400.1	N/Sig	GO:0003854,GO:0016616,GO:0006694,GO:0055114,GO:0003824,GO:0050662,GO:0044237,GO:0009058,GO:0008831,GO:0045226	NAD(P)-binding Rossmann-fold superfamily protein	cell wall.precursor synthesis.UXS
Potri.002G204400.3	N/Sig	GO:0003854,GO:0016616,GO:0006694,GO:0055114,GO:0003824,GO:0050662,GO:0044237,GO:0009058,GO:0008831,GO:0045226	NAD(P)-binding Rossmann-fold superfamily protein	cell wall.precursor synthesis.UXS
Potri.002G204400.4	N/Sig	GO:0003854,GO:0016616,GO:0006694,GO:0055114,GO:0003824,GO:0050662,GO:0044237,GO:0009058,GO:0008831,GO:0045226	NAD(P)-binding Rossmann-fold superfamily protein	cell wall.precursor synthesis.UXS
Potri.002G204400.5	N/Sig	GO:0003854,GO:0016616,GO:0006694,GO:0055114,GO:0003824,GO:0050662,GO:0044237,GO:0009058,GO:0008831,GO:0045226	NAD(P)-binding Rossmann-fold superfamily protein	cell wall.precursor synthesis.UXS
Potri.002G204400.6	N/Sig	GO:0003854,GO:0016616,GO:0006694,GO:0055114,GO:0003824,GO:0050662,GO:0044237,GO:0009058,GO:0008831,GO:0045226	NAD(P)-binding Rossmann-fold superfamily protein	cell wall.precursor synthesis.UXS
Potri.002G204400.7	N/Sig	GO:0003854,GO:0016616,GO:0006694,GO:0055114,GO:0003824,GO:0050662,GO:0044237,GO:0009058,GO:0008831,GO:0045226	NAD(P)-binding Rossmann-fold superfamily protein	cell wall.precursor synthesis.UXS
Potri.002G204400.8	N/Sig	GO:0003854,GO:0016616,GO:0006694,GO:0055114,GO:0003824,GO:0050662,GO:0044237,GO:0009058,GO:0008831,GO:0045226	NAD(P)-binding Rossmann-fold superfamily protein	cell wall.precursor synthesis.UXS
Potri.002G212400.1	N/Sig	GO:0004872,GO:0005788	endoplasmic reticulum auxin binding protein 1	hormone metabolism.auxin.signal transduction
Potri.002G212400.4	N/Sig	GO:0004872,GO:0005788	endoplasmic reticulum auxin binding protein 1	hormone metabolism.auxin.signal transduction
Potri.002G213100.1	N/Sig	GO:0016787,GO:0008152	alpha/beta-Hydrolases superfamily protein	hormone metabolism.gibberelin.signal transduction
Potri.002G214100.2	N/Sig	GO:0008964,GO:0006099,GO:0015977	phosphoenolpyruvate carboxylase 2	not assigned.unknown	Carbon metabolism (pop01200 );Carbon fixation in photosynthetic organisms (pop00710 )
Potri.002G214100.3	N/Sig	GO:0008964,GO:0006099,GO:0015977	phosphoenolpyruvate carboxylase 1	glycolysis.cytosolic branch.phospho-enol-pyruvate carboxylase (PEPC)	Carbon metabolism (pop01200 );Carbon fixation in photosynthetic organisms (pop00710 )
Potri.002G214200.1	N/Sig		Protein of unknown function (DUF640)	signalling.light
Potri.002G215900.1	N/Sig	GO:0003924,GO:0005525,GO:0006414,GO:0005622,GO:0003746	GTP binding Elongation factor Tu family protein	protein.synthesis.elongation
Potri.002G216400.2	N/Sig	GO:0016747,GO:0008152	peroxisomal 3-ketoacyl-CoA thiolase 3	amino acid metabolism.degradation.branched chain group.shared	Fatty acid metabolism (pop01212 );alpha-Linolenic acid metabolism (pop00592 );Fatty acid metabolism (pop00071 )
Potri.002G216400.3	N/Sig	GO:0016747,GO:0008152	peroxisomal 3-ketoacyl-CoA thiolase 3	amino acid metabolism.degradation.branched chain group.shared	Fatty acid metabolism (pop01212 );alpha-Linolenic acid metabolism (pop00592 );Fatty acid metabolism (pop00071 )
Potri.002G216400.5	N/Sig	GO:0016747,GO:0008152	peroxisomal 3-ketoacyl-CoA thiolase 3	amino acid metabolism.degradation.branched chain group.shared	Fatty acid metabolism (pop01212 );alpha-Linolenic acid metabolism (pop00592 );Fatty acid metabolism (pop00071 )
Potri.002G216400.6	N/Sig	GO:0016747,GO:0008152	peroxisomal 3-ketoacyl-CoA thiolase 3	amino acid metabolism.degradation.branched chain group.shared	Fatty acid metabolism (pop01212 );alpha-Linolenic acid metabolism (pop00592 );Fatty acid metabolism (pop00071 )
Potri.002G219600.1	N/Sig	GO:0004553,GO:0005975	beta glucosidase 27	misc.gluco-, galacto- and mannosidases
Potri.002G225100.1	N/Sig			not assigned.unknown
Potri.002G226200.1	N/Sig	GO:0008601,GO:0007165,GO:0000159	Protein phosphatase 2A regulatory B subunit family protein	protein.postranslational modification
Potri.002G226200.2	N/Sig	GO:0008601,GO:0007165,GO:0000159	Protein phosphatase 2A regulatory B subunit family protein	protein.postranslational modification
Potri.002G227600.1	N/Sig	GO:0016491,GO:0055114,GO:0005507	SKU5 similar 5	misc.oxidases - copper, flavone etc
Potri.002G229200.2	N/Sig	GO:0008152	aconitase 3	TCA / org transformation.TCA.aconitase	Carbon metabolism (pop01200 );2-Oxocarboxylic acid metabolism (pop01210 );Glyoxylate and dicarboxylate metabolism (pop00630 );Biosynthesis of amino acids (pop01230 );Citrate cycle (TCA cycle) (pop00020 )
Potri.002G231800.1	N/Sig	GO:0005525,GO:0007264,GO:0005622	RAB GTPase homolog A5D	signalling.G-proteins
Potri.002G231800.2	N/Sig	GO:0005525,GO:0007264,GO:0005622	RAB GTPase homolog A5D	signalling.G-proteins
Potri.002G232600.1	N/Sig	GO:0008565,GO:0006886	ARM repeat superfamily protein	protein.targeting.nucleus
Potri.002G232600.2	N/Sig	GO:0008565,GO:0006886	ARM repeat superfamily protein	protein.targeting.nucleus
Potri.002G233500.2	N/Sig	GO:0005515	translation initiation factor 3 subunit H1	protein.synthesis.initiation
Potri.002G234000.3	N/Sig	GO:0055114,GO:0016491	NAD(P)-linked oxidoreductase superfamily protein	hormone metabolism.auxin.induced-regulated-responsive-activated
Potri.002G234100.2	N/Sig	GO:0055114,GO:0016491	NAD(P)-linked oxidoreductase superfamily protein	hormone metabolism.auxin.induced-regulated-responsive-activated
Potri.002G235200.1	N/Sig	GO:0016491,GO:0055114	phytoene desaturase 3	secondary metabolism.isoprenoids.carotenoids.phytoene dehydrogenase	Carotenoid biosynthesis (pop00906 )
Potri.002G246600.15	N/Sig	GO:0003676,GO:0006810,GO:0005622	Nuclear transport factor 2 (NTF2) family protein with RNA binding (RRM-RBD-RNP motifs) domain	protein.targeting.nucleus
Potri.002G246600.5	N/Sig	GO:0003676,GO:0006810,GO:0005622	Nuclear transport factor 2 (NTF2) family protein with RNA binding (RRM-RBD-RNP motifs) domain	protein.targeting.nucleus
Potri.002G247800.1	N/Sig	GO:0004553,GO:0005975	O-Glycosyl hydrolases family 17 protein	misc.beta 1,3 glucan hydrolases.glucan endo-1,3-beta-glucosidase
Potri.002G247900.1	N/Sig	GO:0004553,GO:0005975	O-Glycosyl hydrolases family 17 protein	misc.beta 1,3 glucan hydrolases.glucan endo-1,3-beta-glucosidase
Potri.002G248100.1	N/Sig		Tetratricopeptide repeat (TPR)-like superfamily protein	hormone metabolism.salicylic acid.synthesis-degradation
Potri.002G248200.1	N/Sig	GO:0006457	FK506- and rapamycin-binding protein 15 kD-2	cell.cycle.peptidylprolyl isomerase
Potri.002G248200.2	N/Sig	GO:0006457	FK506- and rapamycin-binding protein 15 kD-2	cell.cycle.peptidylprolyl isomerase
Potri.002G248300.1	N/Sig	GO:0006457,GO:0005515	rotamase FKBP 1	cell.cycle.peptidylprolyl isomerase
Potri.002G248300.2	N/Sig	GO:0006457,GO:0005515	rotamase FKBP 1	cell.cycle.peptidylprolyl isomerase
Potri.002G249000.1	N/Sig	GO:0003735,GO:0006412,GO:0005622,GO:0005840	Ribosomal protein L32e	protein.synthesis.ribosomal protein.eukaryotic.60S subunit.L32	Ribosome (pop03010 )
Potri.002G249500.1	N/Sig	GO:0005525,GO:0007264,GO:0005622	RAB GTPase homolog A5E	signalling.G-proteins
Potri.002G249700.1	N/Sig	GO:0000166,GO:0004812,GO:0005524,GO:0006418,GO:0005737,GO:0003676,GO:0006412	asparaginyl-tRNA synthetase 2	protein.aa activation.asparagine-tRNA ligase	Aminoacyl-tRNA biosynthesis (pop00970 )
Potri.002G249700.2	N/Sig	GO:0000166,GO:0004812,GO:0005524,GO:0006418,GO:0005737,GO:0003676,GO:0006412	asparaginyl-tRNA synthetase 2	protein.aa activation.asparagine-tRNA ligase	Aminoacyl-tRNA biosynthesis (pop00970 )
Potri.002G252900.1	N/Sig	GO:0005524,GO:0044267	heat shock protein 60	protein.folding
Potri.002G252900.2	N/Sig	GO:0005524,GO:0044267	heat shock protein 60	protein.folding
Potri.002G254900.1	N/Sig	GO:0008270,GO:0016491,GO:0055114	GroES-like zinc-binding dehydrogenase family protein	misc.alcohol dehydrogenases
Potri.002G254900.7	N/Sig	GO:0008270,GO:0016491,GO:0055114	GroES-like zinc-binding dehydrogenase family protein	misc.alcohol dehydrogenases
Potri.002G257700.1	N/Sig	GO:0003993	HAD superfamily, subfamily IIIB acid phosphatase	misc.acid and other phosphatases
Potri.002G259600.1	N/Sig	GO:0003824,GO:0008152	ATP citrate lyase (ACL) family protein	TCA / org transformation.TCA.succinyl-CoA ligase
Potri.003G000500.3	N/Sig	GO:0005515	cullin-associated and neddylation dissociated	not assigned.unknown
Potri.003G000500.5	N/Sig	GO:0005515	cullin-associated and neddylation dissociated	not assigned.unknown
Potri.003G000500.6	N/Sig	GO:0005515	cullin-associated and neddylation dissociated	not assigned.unknown
Potri.003G002200.1	N/Sig	GO:0003924,GO:0005525	dynamin-like 3	misc.dynamin
Potri.003G002800.1	N/Sig	GO:0030599,GO:0042545,GO:0005618,GO:0004857	pectin methylesterase 3	cell wall.pectin*esterases.PME	Pentose and glucuronate interconversions (pop00040 )
Potri.003G003000.1	N/Sig		glutamine-rich protein 23	hormone metabolism.salicylic acid.synthesis-degradation
Potri.003G004000.1	N/Sig	GO:0003924,GO:0005525,GO:0007264,GO:0005634,GO:0005737,GO:0005622	Ras-related small GTP-binding family protein	signalling.G-proteins
Potri.003G004100.1	N/Sig	GO:0003924,GO:0005525,GO:0007264,GO:0005622	RAB GTPase 11C	signalling.G-proteins
Potri.003G005000.1	N/Sig	GO:0003746,GO:0006414,GO:0005853	Translation elongation factor EF1B, gamma chain	protein.synthesis.elongation
Potri.003G006300.1	N/Sig	GO:0000902,GO:0005524	chloroplast heat shock protein 70-2	stress.abiotic.heat
Potri.003G006300.2	N/Sig	GO:0000902,GO:0005524	chloroplast heat shock protein 70-1	stress.abiotic.heat
Potri.003G007700.5	N/Sig	GO:0003735,GO:0006412,GO:0005622,GO:0005840	ribosomal protein 1	protein.synthesis.ribosomal protein.eukaryotic.60S subunit.L3
Potri.003G015300.1	N/Sig	GO:0016021	transmembrane nine 1	DNA.unspecified
Potri.003G015300.3	N/Sig	GO:0016021	transmembrane nine 1	DNA.unspecified
Potri.003G015300.5	N/Sig	GO:0016021	transmembrane nine 1	not assigned.unknown
Potri.003G015400.1	N/Sig	GO:0004672,GO:0005524,GO:0006468	SNF1-related protein kinase 2.10	protein.postranslational modification
Potri.003G015400.3	N/Sig	GO:0004672,GO:0005524,GO:0006468	SNF1-related protein kinase 2.10	protein.postranslational modification
Potri.003G020000.1	N/Sig	GO:0046983	hAT dimerisation domain-containing protein / transposase-related	RNA.regulation of transcription.putative transcription regulator
Potri.003G021400.1	N/Sig	GO:0006334,GO:0005634	nucleosome assembly protein 1;2	DNA.synthesis/chromatin structure
Potri.003G021400.2	N/Sig	GO:0006334,GO:0005634	nucleosome assembly protein 1;2	DNA.synthesis/chromatin structure
Potri.003G024200.1	N/Sig	GO:0003924,GO:0005525	Dynamin related protein 4C	misc.dynamin
Potri.003G024600.1	N/Sig	GO:0003924,GO:0005525	Dynamin related protein 4C	misc.dynamin
Potri.003G024900.1	N/Sig	GO:0003924,GO:0005525	Dynamin related protein 4C	misc.dynamin
Potri.003G026900.1	N/Sig	GO:0043531,GO:0006915,GO:0005524	LRR and NB-ARC domains-containing disease resistance protein	stress.biotic
Potri.003G032600.1	N/Sig	GO:0004553,GO:0005975	Glycosyl hydrolase superfamily protein	misc.beta 1,3 glucan hydrolases.glucan endo-1,3-beta-glucosidase
Potri.003G033200.1	N/Sig	GO:0003824,GO:0030170,GO:0008152	Pyridoxal-5\'-phosphate-dependent enzyme family protein	amino acid metabolism.synthesis.aspartate family.threonine.threonine synthase	Biosynthesis of amino acids (pop01230 );Glycine, serine and threonine metabolism (pop00260 )
Potri.003G033400.1	N/Sig	GO:0005524,GO:0051082,GO:0006457,GO:0006950	Chaperone protein htpG family protein	not assigned.unknown
Potri.003G033700.3	N/Sig	GO:0005515,GO:0004221,GO:0006511	ubiquitin-specific protease 7	protein.degradation.ubiquitin.ubiquitin protease
Potri.003G033700.4	N/Sig	GO:0005515,GO:0004221,GO:0006511	ubiquitin-specific protease 7	protein.degradation.ubiquitin.ubiquitin protease
Potri.003G033700.6	N/Sig	GO:0005515,GO:0004221,GO:0006511	ubiquitin-specific protease 7	protein.degradation.ubiquitin.ubiquitin protease
Potri.003G033700.9	N/Sig	GO:0005515,GO:0004221,GO:0006511	ubiquitin-specific protease 7	protein.degradation.ubiquitin.ubiquitin protease
Potri.003G036500.1	N/Sig	GO:0006334,GO:0005634	nucleosome assembly protein 1;2	DNA.synthesis/chromatin structure
Potri.003G037500.1	N/Sig	GO:0005524,GO:0044267	heat shock protein 60-3A	protein.folding
Potri.003G038900.1	N/Sig	GO:0016817	Root hair defective 3 GTP-binding protein (RHD3)	signalling.G-proteins
Potri.003G039600.1	N/Sig	GO:0005524,GO:0044267	heat shock protein 60-3A	protein.folding
Potri.003G042200.1	N/Sig		calmodulin-binding family protein	signalling.calcium
Potri.003G043200.1	N/Sig		SNARE-like superfamily protein	protein.targeting.secretory pathway.unspecified
Potri.003G043700.3	N/Sig	GO:0003676,GO:0005524,GO:0008026,GO:0004386	eukaryotic translation initiation factor 4A1	RNA.processing.RNA helicase	RNA transport (pop03013 )
Potri.003G043900.1	N/Sig	GO:0016746,GO:0008152,GO:0008415	Dihydrolipoamide acetyltransferase, long form protein	TCA / org transformation.TCA.pyruvate DH.E2	Carbon metabolism (pop01200 );Glycolysis / Gluconeogenesis (pop00010 );Citrate cycle (TCA cycle) (pop00020 );Pyruvate metabolism (pop00620 )
Potri.003G043900.2	N/Sig	GO:0016746,GO:0008152,GO:0008415	Dihydrolipoamide acetyltransferase, long form protein	TCA / org transformation.TCA.pyruvate DH.E2	Carbon metabolism (pop01200 );Glycolysis / Gluconeogenesis (pop00010 );Citrate cycle (TCA cycle) (pop00020 );Pyruvate metabolism (pop00620 )
Potri.003G045300.1	N/Sig	GO:0015031	vacuolar protein sorting 46.1	RNA.regulation of transcription.SNF7	Endocytosis (pop04144 )
Potri.003G045500.3	N/Sig	GO:0006412,GO:0005840,GO:0005622,GO:0003735	Ribosomal L28e protein family	protein.synthesis.ribosomal protein.eukaryotic.60S subunit.L28
Potri.003G045500.4	N/Sig	GO:0006412,GO:0005840,GO:0005622,GO:0003735	Ribosomal L28e protein family	protein.synthesis.ribosomal protein.eukaryotic.60S subunit.L28
Potri.003G046200.3	N/Sig		Pectinacetylesterase family protein	cell wall.pectin*esterases.acetyl esterase
Potri.003G047700.1	N/Sig	GO:0003779,GO:0007010,GO:0015629,GO:0030036	profilin 3	cell.organisation
Potri.003G049300.1	N/Sig	GO:0016616,GO:0055114,GO:0051287	NADP-malic enzyme 4	TCA / org transformation.other organic acid transformatons.malic	Carbon metabolism (pop01200 );Carbon fixation in photosynthetic organisms (pop00710 )
Potri.003G053100.1	N/Sig	GO:0003735,GO:0006412,GO:0005622,GO:0005840	Zinc-binding ribosomal protein family protein	protein.synthesis.ribosomal protein.eukaryotic.60S subunit.L37	Ribosome (pop03010 )
Potri.003G053400.2	N/Sig	GO:0003924,GO:0005525,GO:0007264,GO:0005622	RAB GTPase homolog G3D	signalling.G-proteins
Potri.003G054500.1	N/Sig		Regulator of Vps4 activity in the MVB pathway protein	not assigned.unknown
Potri.003G054500.2	N/Sig		Regulator of Vps4 activity in the MVB pathway protein	not assigned.unknown
Potri.003G054700.1	N/Sig		Regulator of Vps4 activity in the MVB pathway protein	not assigned.unknown
Potri.003G055600.1	N/Sig	GO:0043531,GO:0006915,GO:0005524	NB-ARC domain-containing disease resistance protein	stress.biotic
Potri.003G055800.2	N/Sig	GO:0005524	heat shock protein 91	stress.abiotic.heat
Potri.003G055800.3	N/Sig	GO:0005524	heat shock protein 91	stress.abiotic.heat
Potri.003G055800.4	N/Sig	GO:0005524	heat shock protein 91	stress.abiotic.heat
Potri.003G056300.1	N/Sig	GO:0005515,GO:0005198,GO:0006886,GO:0016192,GO:0030117	Coatomer, beta\' subunit	cell.vesicle transport
Potri.003G056700.2	N/Sig	GO:0005515	tetratricopeptide repeat (TPR)-containing protein	misc.acyl transferases
Potri.003G056700.3	N/Sig	GO:0005515	tetratricopeptide repeat (TPR)-containing protein	misc.acyl transferases
Potri.003G063500.1	N/Sig	GO:0005525,GO:0015093,GO:0015684,GO:0016021,GO:0005622	P-loop containing nucleoside triphosphate hydrolases superfamily protein	transport.ammonium
Potri.003G063500.3	N/Sig	GO:0005525,GO:0015093,GO:0015684,GO:0016021,GO:0005622	P-loop containing nucleoside triphosphate hydrolases superfamily protein	transport.ammonium
Potri.003G063500.4	N/Sig	GO:0005525,GO:0015093,GO:0015684,GO:0016021,GO:0005622	P-loop containing nucleoside triphosphate hydrolases superfamily protein	transport.ammonium
Potri.003G063500.6	N/Sig	GO:0005525,GO:0015093,GO:0015684,GO:0016021,GO:0005622	P-loop containing nucleoside triphosphate hydrolases superfamily protein	transport.ammonium
Potri.003G066600.1	N/Sig	GO:0005506,GO:0009055,GO:0016705,GO:0020037,GO:0055114	Cytochrome P450 superfamily protein	misc.cytochrome P450
Potri.003G068000.12	N/Sig	GO:0005515	inter-alpha-trypsin inhibitor heavy chain-related	stress.biotic.PR-proteins.proteinase inhibitors.trypsin inhibitor
Potri.003G068000.13	N/Sig	GO:0005515		stress.biotic.PR-proteins.proteinase inhibitors.trypsin inhibitor
Potri.003G068000.7	N/Sig	GO:0005515	inter-alpha-trypsin inhibitor heavy chain-related	stress.biotic.PR-proteins.proteinase inhibitors.trypsin inhibitor
Potri.003G068700.1	N/Sig	GO:0006887,GO:0000145	exocyst subunit exo70 family protein D1	cell.vesicle transport
Potri.003G069100.1	N/Sig			not assigned.unknown
Potri.003G071200.1	N/Sig	GO:0003735,GO:0006412,GO:0005622,GO:0005840,GO:0015935	40s ribosomal protein SA B	protein.synthesis.ribosomal protein.eukaryotic.40S subunit.SA	Ribosome (pop03010 )
Potri.003G071200.2	N/Sig	GO:0003735,GO:0006412,GO:0005622,GO:0005840,GO:0015935	40s ribosomal protein SA	protein.synthesis.ribosomal protein.eukaryotic.40S subunit.SA	Ribosome (pop03010 )
Potri.003G072800.1	N/Sig	GO:0030599,GO:0042545,GO:0005618,GO:0004857	pectin methylesterase 3	cell wall.pectin*esterases.PME	Pentose and glucuronate interconversions (pop00040 )
Potri.003G079200.1	N/Sig	GO:0016627,GO:0055114,GO:0003997,GO:0006635,GO:0005777,GO:0003995	acyl-CoA oxidase 1	lipid metabolism.lipid degradation.beta-oxidation.acyl CoA DH	Fatty acid metabolism (pop01212 );alpha-Linolenic acid metabolism (pop00592 );Fatty acid metabolism (pop00071 )
Potri.003G081800.1	N/Sig	GO:0003924,GO:0005525,GO:0007264,GO:0005634,GO:0005737,GO:0005622	RAS 5	signalling.G-proteins
Potri.003G091100.1	N/Sig	GO:0016787,GO:0008152	Peptidase M20/M25/M40 family protein	protein.degradation	2-Oxocarboxylic acid metabolism (pop01210 );Biosynthesis of amino acids (pop01230 );Arginine and proline metabolism (pop00330 )
Potri.003G091100.2	N/Sig	GO:0016787,GO:0008152	Peptidase M20/M25/M40 family protein	protein.degradation	2-Oxocarboxylic acid metabolism (pop01210 );Biosynthesis of amino acids (pop01230 );Arginine and proline metabolism (pop00330 )
Potri.003G091100.4	N/Sig	GO:0016787,GO:0008152	Peptidase M20/M25/M40 family protein	protein.degradation	2-Oxocarboxylic acid metabolism (pop01210 );Biosynthesis of amino acids (pop01230 );Arginine and proline metabolism (pop00330 )
Potri.003G091500.3	N/Sig		Mitochondrial substrate carrier family protein	transport.metabolite transporters at the mitochondrial membrane
Potri.003G092300.2	N/Sig		ARF-GAP domain 8	development.unspecified
Potri.003G092300.3	N/Sig	GO:0008060,GO:0008270,GO:0032312	ARF-GAP domain 8	development.unspecified
Potri.003G092300.4	N/Sig	GO:0008060,GO:0008270,GO:0032312	ARF-GAP domain 8	development.unspecified
Potri.003G093900.1	N/Sig	GO:0003676	RNA-binding (RRM/RBD/RNP motifs) family protein	RNA.RNA binding
Potri.003G098400.1	N/Sig	GO:0005515	Proteasome component (PCI) domain protein	protein.degradation.ubiquitin.proteasom	Proteasome (pop03050 )
Potri.003G102800.1	N/Sig	GO:0003735,GO:0006412,GO:0005622,GO:0005840	breast basic conserved 1	protein.synthesis.ribosomal protein.eukaryotic.60S subunit.L13	Ribosome (pop03010 )
Potri.003G104200.1	N/Sig	GO:0003676,GO:0005622	D111/G-patch domain-containing protein	RNA.RNA binding
Potri.003G104900.1	N/Sig	GO:0003924,GO:0005525	eukaryotic translation initiation factor 2 gamma subunit	protein.synthesis.initiation
Potri.003G114000.10	N/Sig		tetraticopeptide domain-containing thioredoxin	redox.thioredoxin
Potri.003G114000.3	N/Sig		tetraticopeptide domain-containing thioredoxin	redox.thioredoxin
Potri.003G114000.5	N/Sig		HSP70-interacting protein 1	redox.thioredoxin
Potri.003G114000.7	N/Sig		tetraticopeptide domain-containing thioredoxin	redox.thioredoxin
Potri.003G114000.9	N/Sig		HSP70-interacting protein 1	redox.thioredoxin
Potri.003G125800.1	N/Sig	GO:0005515	glutathione S-transferase THETA 2	misc.glutathione S transferases
Potri.003G126100.1	N/Sig	GO:0004602,GO:0006979,GO:0055114,GO:0016209,GO:0016491	glutathione peroxidase 6	redox.ascorbate and glutathione.glutathione
Potri.003G129500.1	N/Sig	GO:0008237,GO:0008270,GO:0006508	Peptidase M1 family protein	protein.degradation
Potri.003G129500.2	N/Sig	GO:0008237,GO:0008270,GO:0006508	Peptidase M1 family protein	protein.degradation
Potri.003G131900.1	N/Sig	GO:0005524,GO:0051082,GO:0006457,GO:0006950	heat shock protein 90.1	stress.abiotic.heat
Potri.003G133600.1	N/Sig	GO:0005783	VIRB2-interacting protein 1	stress.biotic
Potri.003G133600.2	N/Sig	GO:0005783	Reticulan like protein B3	stress.biotic
Potri.003G134000.4	N/Sig	GO:0004672,GO:0005524,GO:0006468	calcium-dependent protein kinase 6	protein.postranslational modification
Potri.003G135500.1	N/Sig	GO:0003924,GO:0005525	Dynamin related protein 4C	misc.dynamin
Potri.003G135600.1	N/Sig	GO:0004616,GO:0050661,GO:0006098,GO:0055114	6-phosphogluconate dehydrogenase family protein	OPP.oxidative PP.6-phosphogluconate dehydrogenase	Carbon metabolism (pop01200 );Pentose phosphate pathway (pop00030 )
Potri.003G136400.1	N/Sig	GO:0003735,GO:0006412,GO:0005840	Ribosomal protein L14p/L23e family protein	protein.synthesis.ribosomal protein.eukaryotic.60S subunit.L23
Potri.003G137400.3	N/Sig		COP1-interactive protein 1	signalling.light.COP9 signalosome
Potri.003G142700.1	N/Sig	GO:0006508,GO:0005838	regulatory particle non-ATPase 12A	protein.degradation.ubiquitin.proteasom	Proteasome (pop03050 )
Potri.003G142700.2	N/Sig	GO:0006508,GO:0005838	regulatory particle non-ATPase 12A	protein.degradation.ubiquitin.proteasom	Proteasome (pop03050 )
Potri.003G143600.2	N/Sig	GO:0000902,GO:0005524	Heat shock protein 70 (Hsp 70) family protein	stress.abiotic.heat
Potri.003G143600.3	N/Sig	GO:0000902,GO:0005524	Heat shock protein 70 (Hsp 70) family protein	stress.abiotic.heat
Potri.003G151700.3	N/Sig	GO:0004553,GO:0005975	glycosyl hydrolase 9A1	cell wall.degradation.cellulases and beta -1,4-glucanases
Potri.003G151700.4	N/Sig	GO:0004553,GO:0005975	glycosyl hydrolase 9A1	cell wall.degradation.cellulases and beta -1,4-glucanases
Potri.003G158800.1	N/Sig		U2 small nuclear ribonucleoprotein A	RNA.processing	Spliceosome (pop03040 )
Potri.003G159700.1	N/Sig	GO:0004553,GO:0005975,GO:0016762,GO:0006073,GO:0005618,GO:0048046	xyloglucan endotransglucosylase/hydrolase 5	cell wall.modification
Potri.003G159700.3	N/Sig	GO:0004553,GO:0005975,GO:0016762,GO:0006073,GO:0005618,GO:0048046	xyloglucan endotransglucosylase/hydrolase 5	cell wall.modification
Potri.003G161700.1	N/Sig	GO:0005506,GO:0009055,GO:0016705,GO:0020037,GO:0055114	CYTOCHROME P450 51G1	misc.cytochrome P450
Potri.003G162200.1	N/Sig	GO:0016491,GO:0051537,GO:0055114,GO:0008121,GO:0016679	Ubiquinol-cytochrome C reductase iron-sulfur subunit	mitochondrial electron transport / ATP synthesis.cytochrome c reductase
Potri.003G162300.3	N/Sig	GO:0000166,GO:0004812,GO:0005524,GO:0006418,GO:0005737,GO:0006412,GO:0006426,GO:0004820	glycyl-tRNA synthetase / glycine--tRNA ligase	protein.aa activation.glycine-tRNA ligase	Aminoacyl-tRNA biosynthesis (pop00970 )
Potri.003G166400.2	N/Sig	GO:0003824,GO:0008152	Transketolase family protein	TCA / org transformation.TCA.pyruvate DH.E1	Carbon metabolism (pop01200 );Glycolysis / Gluconeogenesis (pop00010 );Citrate cycle (TCA cycle) (pop00020 );Pyruvate metabolism (pop00620 )
Potri.003G168000.1	N/Sig	GO:0004345,GO:0050661,GO:0006006,GO:0055114	glucose-6-phosphate dehydrogenase 2	OPP.oxidative PP.G6PD	Carbon metabolism (pop01200 );Pentose phosphate pathway (pop00030 )
Potri.003G173900.1	N/Sig	GO:0005524,GO:0044267	heat shock protein 60	protein.folding
Potri.003G173900.2	N/Sig	GO:0005524,GO:0044267	heat shock protein 60	protein.folding
Potri.003G176600.1	N/Sig	GO:0003824,GO:0008152	dehydratase family	not assigned.unknown	2-Oxocarboxylic acid metabolism (pop01210 );Biosynthesis of amino acids (pop01230 );Valine, leucine and isoleucine biosynthesis (pop00290 )
Potri.003G176600.2	N/Sig	GO:0003824,GO:0008152	dehydratase family	not assigned.unknown	2-Oxocarboxylic acid metabolism (pop01210 );Biosynthesis of amino acids (pop01230 );Valine, leucine and isoleucine biosynthesis (pop00290 )
Potri.003G176600.3	N/Sig	GO:0003824,GO:0008152	dehydratase family	not assigned.unknown	2-Oxocarboxylic acid metabolism (pop01210 );Biosynthesis of amino acids (pop01230 );Valine, leucine and isoleucine biosynthesis (pop00290 )
Potri.003G177700.1	N/Sig	GO:0016192,GO:0016021	vesicle-associated membrane protein 726	cell.vesicle transport
Potri.003G177700.2	N/Sig	GO:0016192,GO:0016021	vesicle-associated membrane protein 725	cell.vesicle transport
Potri.003G177700.3	N/Sig	GO:0016192,GO:0016021	vesicle-associated membrane protein 725	cell.vesicle transport
Potri.003G178200.1	N/Sig	GO:0016491,GO:0050660,GO:0055114,GO:0045454,GO:0005737	glutathione-disulfide reductase	redox.ascorbate and glutathione.glutathione
Potri.003G178200.2	N/Sig	GO:0016491,GO:0050660,GO:0055114,GO:0045454,GO:0005737	glutathione-disulfide reductase	redox.ascorbate and glutathione.glutathione
Potri.003G179800.1	N/Sig	GO:0000166,GO:0046872,GO:0003824,GO:0008152,GO:0016020,GO:0015662,GO:0006812,GO:0006754	H(+)-ATPase 9	transport.p- and v-ATPases
Potri.003G180000.1	N/Sig	GO:0005515	Transducin/WD40 repeat-like superfamily protein	RNA.processing
Potri.003G181400.1	N/Sig	GO:0016491,GO:0008152,GO:0003854,GO:0016616,GO:0006694,GO:0055114,GO:0003824,GO:0050662,GO:0044237,GO:0009058	cinnamoyl coa reductase 1	secondary metabolism.flavonoids.dihydroflavonols.dihydroflavonol 4-reductase	Phenylpropanoid biosynthesis (pop00940 )
Potri.003G181400.2	N/Sig	GO:0003854,GO:0016616,GO:0006694,GO:0055114,GO:0003824,GO:0050662,GO:0044237	cinnamoyl coa reductase 1	secondary metabolism.flavonoids.dihydroflavonols.dihydroflavonol 4-reductase	Phenylpropanoid biosynthesis (pop00940 )
Potri.003G181700.1	N/Sig		Plant protein of unknown function (DUF247)	not assigned.unknown
Potri.003G186600.2	N/Sig	GO:0005515,GO:0003684,GO:0006289,GO:0043161	Rad23 UV excision repair protein family	DNA.repair
Potri.003G186600.3	N/Sig	GO:0005515,GO:0003684,GO:0006289,GO:0043161	Rad23 UV excision repair protein family	DNA.repair
Potri.003G186800.1	N/Sig		Protein kinase superfamily protein	not assigned.unknown
Potri.003G188500.1	N/Sig	GO:0003824,GO:0008152	4-coumarate:CoA ligase 2	secondary metabolism.phenylpropanoids.lignin biosynthesis.4CL	Phenylpropanoid biosynthesis (pop00940 );Phenylalanine metabolism (pop00360 )
Potri.003G188900.4	N/Sig	GO:0008146	sulfotransferase 2A	lipid metabolism.exotics(steroids, squalene etc)
Potri.003G192200.1	N/Sig	GO:0004869	cystatin B	protein.degradation.cysteine protease
Potri.003G192400.2	N/Sig		microtubule-associated protein 65-5	cell.organisation
Potri.003G194400.1	N/Sig		ribosomal RNA processing 4	RNA.processing.ribonucleases	RNA degradation (pop03018 )
Potri.003G194400.2	N/Sig		ribosomal RNA processing 4	RNA.processing.ribonucleases	RNA degradation (pop03018 )
Potri.003G197600.1	N/Sig	GO:0046872	Regulator of chromosome condensation (RCC1) family with FYVE zinc finger domain	cell.division
Potri.003G197600.4	N/Sig	GO:0046872	Regulator of chromosome condensation (RCC1) family with FYVE zinc finger domain	cell.division
Potri.003G198500.1	N/Sig	GO:0009116,GO:0004590,GO:0006207	uridine 5\'-monophosphate synthase / UMP synthase (PYRE-F) (UMPS)	nucleotide metabolism.synthesis.pyrimidine.orotate phosphoribosyltransferase
Potri.003G205400.2	N/Sig	GO:0004672,GO:0005524,GO:0006468	NIMA-related kinase 5	protein.postranslational modification
Potri.003G206000.2	N/Sig		Putative glycosyl hydrolase of unknown function (DUF1680)	not assigned.unknown
Potri.003G206000.3	N/Sig		Putative glycosyl hydrolase of unknown function (DUF1680)	not assigned.unknown
Potri.003G209800.1	N/Sig	GO:0003677,GO:0006334,GO:0000786	Histone superfamily protein	DNA.synthesis/chromatin structure.histone
Potri.003G210900.5	N/Sig	GO:0016491,GO:0008152,GO:0055114	NAD(P)-binding Rossmann-fold superfamily protein	not assigned.unknown
Potri.003G212300.1	N/Sig		Emsy N Terminus (ENT)/ plant Tudor-like domains-containing protein	not assigned.unknown
Potri.003G212300.3	N/Sig		Emsy N Terminus (ENT)/ plant Tudor-like domains-containing protein	not assigned.unknown
Potri.003G212300.4	N/Sig		Emsy N Terminus (ENT)/ plant Tudor-like domains-containing protein	not assigned.unknown
Potri.003G212300.5	N/Sig		Emsy N Terminus (ENT)/ plant Tudor-like domains-containing protein	not assigned.unknown
Potri.003G212700.1	N/Sig		NAD(P)-binding Rossmann-fold superfamily protein	lipid metabolism.FA synthesis and FA elongation.enoyl ACP reductase	Fatty acid metabolism (pop01212 );Fatty acid biosynthesis (pop00061 )
Potri.003G212700.2	N/Sig		NAD(P)-binding Rossmann-fold superfamily protein	lipid metabolism.FA synthesis and FA elongation.enoyl ACP reductase	Fatty acid metabolism (pop01212 );Fatty acid biosynthesis (pop00061 )
Potri.003G214700.1	N/Sig	GO:0004601,GO:0020037,GO:0006979,GO:0055114	peroxidase 2	misc.peroxidases
Potri.003G214800.1	N/Sig	GO:0004601,GO:0020037,GO:0006979,GO:0055114	peroxidase 2	misc.peroxidases
Potri.003G215100.1	N/Sig	GO:0004329,GO:0005524,GO:0009396	10-formyltetrahydrofolate synthetase	C1-metabolism
Potri.003G215100.2	N/Sig	GO:0004329,GO:0005524,GO:0009396	10-formyltetrahydrofolate synthetase	C1-metabolism
Potri.003G220100.1	N/Sig	GO:0005515	ARM repeat superfamily protein	protein.targeting.nucleus
Potri.003G220300.1	N/Sig	GO:0051258,GO:0043234,GO:0003924,GO:0005525,GO:0006184,GO:0007017,GO:0005874	tubulin alpha-3	cell.organisation
Potri.003G222400.1	N/Sig	GO:0005524,GO:0044267	TCP-1/cpn60 chaperonin family protein	protein.folding
Potri.003G223100.1	N/Sig	GO:0000287,GO:0004743,GO:0030955,GO:0006096	Pyruvate kinase family protein	glycolysis.cytosolic branch.pyruvate kinase (PK)	Carbon metabolism (pop01200 );Biosynthesis of amino acids (pop01230 );Purine metabolism (pop00230 );Glycolysis / Gluconeogenesis (pop00010 )
Potri.004G003200.1	N/Sig	GO:0005198,GO:0009507	Plastid-lipid associated protein PAP / fibrillin family protein	cell.organisation
Potri.004G003200.2	N/Sig	GO:0005198,GO:0009507	Plastid-lipid associated protein PAP / fibrillin family protein	cell.organisation
Potri.004G003800.1	N/Sig	GO:0003872,GO:0006096,GO:0005945	Phosphofructokinase family protein	glycolysis.cytosolic branch.phosphofructokinase (PFK)
Potri.004G003800.2	N/Sig	GO:0003872,GO:0006096,GO:0005945	Phosphofructokinase family protein	glycolysis.cytosolic branch.phosphofructokinase (PFK)
Potri.004G010100.1	N/Sig	GO:0016491,GO:0055114,GO:0005507	SKU5 similar 4	misc.oxidases - copper, flavone etc
Potri.004G010100.2	N/Sig	GO:0016491,GO:0055114,GO:0005507	SKU5 similar 4	misc.oxidases - copper, flavone etc
Potri.004G013200.1	N/Sig		glyoxalase I homolog	Biodegradation of Xenobiotics.lactoylglutathione lyase
Potri.004G013200.3	N/Sig		glyoxalase I homolog	Biodegradation of Xenobiotics.lactoylglutathione lyase
Potri.004G013200.4	N/Sig		glyoxalase I homolog	Biodegradation of Xenobiotics.lactoylglutathione lyase
Potri.004G013200.6	N/Sig		glyoxalase I homolog	Biodegradation of Xenobiotics.lactoylglutathione lyase
Potri.004G013200.7	N/Sig		glyoxalase I homolog	Biodegradation of Xenobiotics.lactoylglutathione lyase
Potri.004G013200.8	N/Sig		glyoxalase I homolog	Biodegradation of Xenobiotics.lactoylglutathione lyase
Potri.004G015500.1	N/Sig	GO:0004672,GO:0005524,GO:0006468	calcium-dependent protein kinase 21	protein.postranslational modification
Potri.004G015500.2	N/Sig	GO:0004672,GO:0005524,GO:0006468	calcium-dependent protein kinase 21	protein.postranslational modification
Potri.004G015500.3	N/Sig	GO:0004672,GO:0005524,GO:0006468	calcium-dependent protein kinase 21	protein.postranslational modification
Potri.004G020100.1	N/Sig	GO:0006952,GO:0009607	Polyketide cyclase/dehydrase and lipid transport superfamily protein	not assigned.unknown
Potri.004G021100.1	N/Sig	GO:0006952,GO:0009607	MLP-like protein 423	RNA.processing.ribonucleases
Potri.004G021500.2	N/Sig	GO:0005515	polyubiquitin 10	protein.degradation.ubiquitin.ubiquitin
Potri.004G021500.3	N/Sig	GO:0005515	polyubiquitin 10	protein.degradation.ubiquitin.ubiquitin
Potri.004G029400.1	N/Sig	GO:0003735,GO:0006412,GO:0005622,GO:0005840	Ribosomal protein L34e superfamily protein	protein.synthesis.ribosomal protein.eukaryotic.60S subunit.L34	Ribosome (pop03010 )
Potri.004G031300.1	N/Sig	GO:0003677,GO:0043565,GO:0005622	histone H2A 2	DNA.synthesis/chromatin structure.histone
Potri.004G031500.2	N/Sig	GO:0005509,GO:0015979,GO:0009523,GO:0009654,GO:0019898	photosystem II subunit Q-2	PS.lightreaction.photosystem II.PSII polypeptide subunits
Potri.004G038100.2	N/Sig	GO:0004553,GO:0005975	alpha-galactosidase 2	minor CHO metabolism.galactose.alpha-galactosidases
Potri.004G038100.3	N/Sig	GO:0004553,GO:0005975	alpha-galactosidase 2	minor CHO metabolism.galactose.alpha-galactosidases
Potri.004G039300.1	N/Sig	GO:0008378,GO:0005795	alpha 1,4-glycosyltransferase family protein	misc.UDP glucosyl and glucoronyl transferases
Potri.004G043700.1	N/Sig	GO:0004455,GO:0009082,GO:0055114,GO:0008652,GO:0016491	ketol-acid reductoisomerase	amino acid metabolism.synthesis.branched chain group.common
Potri.004G044500.1	N/Sig	GO:0003743,GO:0006413	Eukaryotic translation initiation factor 3 subunit 7 (eIF-3)	protein.synthesis.initiation
Potri.004G046900.1	N/Sig		protease-related	protein.degradation
Potri.004G051400.1	N/Sig	GO:0005525,GO:0007264,GO:0005622	RAB GTPase homolog A1F	signalling.G-proteins
Potri.004G054200.1	N/Sig	GO:0016491,GO:0055114,GO:0016616,GO:0030060,GO:0006108	Lactate/malate dehydrogenase family protein	gluconeogenesis / glyoxylate cycle.Malate DH	Carbon metabolism (pop01200 );Glyoxylate and dicarboxylate metabolism (pop00630 );Carbon fixation in photosynthetic organisms (pop00710 )
Potri.004G054600.1	N/Sig	GO:0004806,GO:0006629	alpha/beta-Hydrolases superfamily protein	lipid metabolism.lipid degradation.lipases.triacylglycerol lipase
Potri.004G057300.1	N/Sig		Protein of unknown function (DUF640)	signalling.light
Potri.004G059600.1	N/Sig	GO:0016760,GO:0030244,GO:0016020	cellulose synthase family protein	cell wall.cellulose synthesis.cellulose synthase
Potri.004G063300.1	N/Sig	GO:0003735,GO:0006412,GO:0005840	Ribosomal protein L18ae/LX family protein	protein.synthesis.ribosomal protein.eukaryotic.60S subunit.L18A	Ribosome (pop03010 )
Potri.004G063300.4	N/Sig	GO:0003735,GO:0006412,GO:0005840	Ribosomal protein L18ae/LX family protein	protein.synthesis.ribosomal protein.eukaryotic.60S subunit.L18A	Ribosome (pop03010 )
Potri.004G063400.1	N/Sig	GO:0003735,GO:0006412,GO:0005840	Ribosomal protein L18ae/LX family protein	protein.synthesis.ribosomal protein.eukaryotic.60S subunit.L18A
Potri.004G066000.1	N/Sig	GO:0004298,GO:0051603,GO:0005839	20S proteasome beta subunit PBB2	protein.degradation.ubiquitin.proteasom	Proteasome (pop03050 )
Potri.004G066100.1	N/Sig	GO:0003723	RNA-binding KH domain-containing protein	RNA.RNA binding
Potri.004G067100.1	N/Sig		Late embryogenesis abundant (LEA) hydroxyproline-rich glycoprotein family	stress.biotic
Potri.004G070200.1	N/Sig		phosphatase-related	protein.postranslational modification
Potri.004G071100.8	N/Sig		phosphatase-related	protein.postranslational modification
Potri.004G071900.1	N/Sig	GO:0016651,GO:0022904,GO:0005743	NADH-ubiquinone oxidoreductase-related	mitochondrial electron transport / ATP synthesis.NADH-DH.localisation not clear
Potri.004G073500.1	N/Sig		RNA binding Plectin/S10 domain-containing protein	protein.synthesis.ribosomal protein.eukaryotic.40S subunit.S10	Ribosome (pop03010 )
Potri.004G075300.1	N/Sig	GO:0016831,GO:0030170,GO:0019752,GO:0006536,GO:0004351	glutamate decarboxylase	amino acid metabolism.synthesis.central amino acid metabolism.GABA.Glutamate decarboxylase
Potri.004G075500.5	N/Sig	GO:0016021	Endomembrane protein 70 protein family	DNA.unspecified
Potri.004G076000.1	N/Sig		Class I glutamine amidotransferase-like superfamily protein	development.unspecified
Potri.004G076200.1	N/Sig		Class I glutamine amidotransferase-like superfamily protein	development.unspecified
Potri.004G078300.3	N/Sig		basic transcription factor 3	RNA.regulation of transcription.General Transcription
Potri.004G081300.1	N/Sig	GO:0009058,GO:0005985	sucrose synthase 6	major CHO metabolism.degradation.sucrose.Susy
Potri.004G082800.1	N/Sig	GO:0009055,GO:0051536,GO:0016491,GO:0055114,GO:0016651	NADH-ubiquinone dehydrogenase, mitochondrial, putative	mitochondrial electron transport / ATP synthesis.NADH-DH.localisation not clear
Potri.004G085400.1	N/Sig	GO:0004356,GO:0006807,GO:0006542	glutamine synthase clone R1	N-metabolism.ammonia metabolism.glutamine synthetase
Potri.004G085400.3	N/Sig	GO:0004356,GO:0006807,GO:0006542	glutamine synthase clone R1	N-metabolism.ammonia metabolism.glutamine synthetase
Potri.004G086100.1	N/Sig	GO:0004672,GO:0005524,GO:0006468,GO:0005515	receptor-like kinase 1	signalling.receptor kinases.leucine rich repeat III
Potri.004G086500.1	N/Sig		lipid transfer protein 1	lipid metabolism.lipid transfer proteins etc
Potri.004G087000.2	N/Sig	GO:0003676	ALWAYS EARLY 4	RNA.RNA binding	RNA transport (pop03013 );Spliceosome (pop03040 );mRNA surveillance pathway (pop03015 )
Potri.004G087000.3	N/Sig	GO:0003676	ALWAYS EARLY 4	RNA.RNA binding	RNA transport (pop03013 );Spliceosome (pop03040 );mRNA surveillance pathway (pop03015 )
Potri.004G087000.4	N/Sig	GO:0003676	ALWAYS EARLY 4	RNA.RNA binding	RNA transport (pop03013 );Spliceosome (pop03040 );mRNA surveillance pathway (pop03015 )
Potri.004G091200.2	N/Sig	GO:0003677,GO:0006334,GO:0005634,GO:0000786	Histone superfamily protein	DNA.synthesis/chromatin structure.histone
Potri.004G091400.1	N/Sig	GO:0003677,GO:0006334,GO:0005634,GO:0000786	Histone superfamily protein	DNA.synthesis/chromatin structure.histone
Potri.004G092400.5	N/Sig			not assigned.unknown
Potri.004G099200.1	N/Sig	GO:0003735,GO:0006412,GO:0005622,GO:0005840	Ribosomal protein S7e family protein	protein.synthesis.ribosomal protein.eukaryotic.40S subunit.S7	Ribosome (pop03010 )
Potri.004G100700.1	N/Sig	GO:0005515,GO:0003684,GO:0006289,GO:0043161	Rad23 UV excision repair protein family	DNA.repair
Potri.004G100700.2	N/Sig	GO:0005515,GO:0003684,GO:0006289,GO:0043161	Rad23 UV excision repair protein family	DNA.repair
Potri.004G100700.3	N/Sig	GO:0005515,GO:0003684,GO:0006289,GO:0043161	Rad23 UV excision repair protein family	DNA.repair
Potri.004G100700.7	N/Sig	GO:0005515,GO:0003684,GO:0006289,GO:0043161	Rad23 UV excision repair protein family	DNA.repair
Potri.004G101500.1	N/Sig	GO:0005524,GO:0044267,GO:0051082,GO:0006457	TCP-1/cpn60 chaperonin family protein	protein.folding
Potri.004G101500.2	N/Sig	GO:0005524,GO:0044267,GO:0051082,GO:0006457	TCP-1/cpn60 chaperonin family protein	protein.folding
Potri.004G101700.1	N/Sig	GO:0019904	general regulatory factor 7	signalling.14-3-3 proteins
Potri.004G102500.2	N/Sig	GO:0016853,GO:0009507	allene oxide cyclase 3	hormone metabolism.jasmonate.synthesis-degradation.allene oxidase cyclase	alpha-Linolenic acid metabolism (pop00592 )
Potri.004G102500.3	N/Sig	GO:0016853,GO:0009507	allene oxide cyclase 3	hormone metabolism.jasmonate.synthesis-degradation.allene oxidase cyclase	alpha-Linolenic acid metabolism (pop00592 )
Potri.004G110200.1	N/Sig	GO:0004553,GO:0005975	beta glucosidase 40	misc.gluco-, galacto- and mannosidases
Potri.004G112800.1	N/Sig	GO:0016491,GO:0055114,GO:0003854,GO:0016616,GO:0006694,GO:0030060,GO:0006108	malate dehydrogenase	gluconeogenesis / glyoxylate cycle.Malate DH	Carbon metabolism (pop01200 );Glyoxylate and dicarboxylate metabolism (pop00630 );Carbon fixation in photosynthetic organisms (pop00710 )
Potri.004G113400.1	N/Sig	GO:0004672,GO:0005524,GO:0006468	Protein kinase superfamily protein	protein.postranslational modification.kinase.receptor like cytoplasmatic kinase VII
Potri.004G113800.2	N/Sig		Ribosomal protein L7Ae/L30e/S12e/Gadd45 family protein	protein.synthesis.ribosomal protein.eukaryotic.60S subunit.L7A	Ribosome (pop03010 )
Potri.004G113900.1	N/Sig		Ribosomal protein L7Ae/L30e/S12e/Gadd45 family protein	protein.synthesis.ribosomal protein.eukaryotic.60S subunit.L7A	Ribosome (pop03010 )
Potri.004G117800.1	N/Sig	GO:0008466,GO:0016758,GO:0007047,GO:0030244,GO:0005618,GO:0030054	reversibly glycosylated polypeptide 2	cell wall.cell wall proteins.RGP
Potri.004G118900.1	N/Sig	GO:0004222,GO:0006508,GO:0008270	Insulinase (Peptidase family M16) protein	protein.targeting.mitochondria
Potri.004G123600.1	N/Sig	GO:0004645,GO:0005975	Glycosyl transferase, family 35	major CHO metabolism.degradation.starch.starch phosphorylase
Potri.004G124800.1	N/Sig	GO:0005524,GO:0008134,GO:0006355,GO:0019538,GO:0016887	casein lytic proteinase B3	stress.abiotic.heat
Potri.004G125800.1	N/Sig		Protein of unknown function (DUF179)	not assigned.unknown
Potri.004G131500.1	N/Sig	GO:0009058,GO:0003824	3-ketoacyl-acyl carrier protein synthase I	lipid metabolism.FA synthesis and FA elongation.ketoacyl ACP synthase	Fatty acid metabolism (pop01212 );Fatty acid biosynthesis (pop00061 )
Potri.004G131500.2	N/Sig	GO:0009058,GO:0003824	3-ketoacyl-acyl carrier protein synthase I	lipid metabolism.FA synthesis and FA elongation.ketoacyl ACP synthase	Fatty acid metabolism (pop01212 );Fatty acid biosynthesis (pop00061 )
Potri.004G133800.1	N/Sig	GO:0005524,GO:0044267,GO:0051082,GO:0006457	TCP-1/cpn60 chaperonin family protein	protein.folding
Potri.004G138200.1	N/Sig		Sec14p-like phosphatidylinositol transfer family protein	protein.targeting.secretory pathway.unspecified
Potri.004G143100.1	N/Sig	GO:0016787,GO:0008152	carboxyesterase 5	Biodegradation of Xenobiotics
Potri.004G153400.5	N/Sig	GO:0003924,GO:0005525,GO:0007264,GO:0005634,GO:0005737,GO:0005622	RAB GTPase homolog G3F	signalling.G-proteins
Potri.004G153500.2	N/Sig	GO:0006886,GO:0016192,GO:0030117,GO:0005198,GO:0005798	coatomer gamma-2 subunit, putative / gamma-2 coat protein, putative / gamma-2 COP, putative	cell.vesicle transport
Potri.004G153900.1	N/Sig	GO:0003779,GO:0007010	cyclase associated protein 1	DNA.unspecified
Potri.004G153900.3	N/Sig	GO:0003779,GO:0007010	cyclase associated protein 1	DNA.unspecified
Potri.004G153900.4	N/Sig	GO:0003779,GO:0007010	cyclase associated protein 1	DNA.unspecified
Potri.004G155300.1	N/Sig	GO:0003676	cold, circadian rhythm, and RNA binding 1	RNA.RNA binding
Potri.004G155300.2	N/Sig	GO:0003676	cold, circadian rhythm, and RNA binding 1	RNA.RNA binding
Potri.004G156600.1	N/Sig		NmrA-like negative transcriptional regulator family protein	secondary metabolism.flavonoids.isoflavones.isoflavone reductase
Potri.004G158600.1	N/Sig	GO:0005524,GO:0009378,GO:0006281,GO:0006310,GO:0016887	AAA-type ATPase family protein	protein.degradation.ubiquitin.proteasom	Proteasome (pop03050 )
Potri.004G161100.1	N/Sig	GO:0003777,GO:0005524,GO:0007018	Kinesin motor family protein	cell.organisation
Potri.004G161100.2	N/Sig	GO:0003777,GO:0005524,GO:0007018	Kinesin motor family protein	cell.organisation
Potri.004G166200.1	N/Sig	GO:0003735,GO:0006412,GO:0005840	Ribosomal protein L14p/L23e family protein	protein.synthesis.ribosomal protein.eukaryotic.60S subunit.L23	Ribosome (pop03010 )
Potri.004G166900.1	N/Sig		Calcium-binding EF-hand family protein	signalling.calcium
Potri.004G167000.1	N/Sig	GO:0005215,GO:0006810,GO:0016020	plasma membrane intrinsic protein 1A	transport.Major Intrinsic Proteins.PIP
Potri.004G168400.1	N/Sig	GO:0005634	XAP5 family protein	not assigned.unknown
Potri.004G169800.1	N/Sig	GO:0043531,GO:0006915,GO:0005524	LRR and NB-ARC domains-containing disease resistance protein	stress.biotic
Potri.004G169800.2	N/Sig	GO:0043531,GO:0006915,GO:0005524	NB-ARC domain-containing disease resistance protein	stress.biotic
Potri.004G170000.1	N/Sig		NB-ARC domain-containing disease resistance protein	not assigned.unknown
Potri.004G170100.1	N/Sig	GO:0043531,GO:0006915,GO:0005524	LRR and NB-ARC domains-containing disease resistance protein	stress.biotic
Potri.004G173700.2	N/Sig	GO:0008270,GO:0006281,GO:0006355	regulatory particle non-ATPase 10	protein.degradation.ubiquitin	Proteasome (pop03050 )
Potri.004G173700.3	N/Sig	GO:0008270,GO:0006281,GO:0006355	regulatory particle non-ATPase 10	protein.degradation.ubiquitin	Proteasome (pop03050 )
Potri.004G174200.2	N/Sig	GO:0004298,GO:0051603,GO:0005839	proteasome alpha subunit D2	protein.degradation.ubiquitin.proteasom	Proteasome (pop03050 )
Potri.004G175000.1	N/Sig	GO:0016881	ubiquitin-conjugating enzyme 10	protein.degradation.ubiquitin.E2
Potri.004G175000.3	N/Sig	GO:0016881,GO:0005515	ubiquitin-conjugating enzyme 28	protein.degradation.ubiquitin.E2
Potri.004G175000.4	N/Sig	GO:0016881	ubiquitin-conjugating enzyme 10	protein.degradation.ubiquitin.E2
Potri.004G176300.2	N/Sig	GO:0005215,GO:0006810,GO:0016020	plasma membrane intrinsic protein 3	transport.Major Intrinsic Proteins.PIP
Potri.004G176600.1	N/Sig	GO:0005515,GO:0030234,GO:0042176,GO:0000502	PAM domain (PCI/PINT associated module) protein	protein.degradation.ubiquitin.proteasom	Proteasome (pop03050 )
Potri.004G177500.1	N/Sig	GO:0005524,GO:0016820,GO:0015991,GO:0033178,GO:0046933,GO:0046961,GO:0015992,GO:0046034,GO:0016469	ATPase, V1 complex, subunit B protein	mitochondrial electron transport / ATP synthesis.F1-ATPase
Potri.004G177700.1	N/Sig	GO:0005515,GO:0008565,GO:0006886	transportin 1	protein.targeting.nucleus
Potri.004G177700.2	N/Sig	GO:0005515,GO:0008565,GO:0006886	transportin 1	protein.targeting.nucleus
Potri.004G180500.1	N/Sig	GO:0016491,GO:0055114,GO:0005507	SKU5 similar 5	misc.oxidases - copper, flavone etc
Potri.004G180500.2	N/Sig	GO:0016491,GO:0055114,GO:0005507	SKU5 similar 5	misc.oxidases - copper, flavone etc
Potri.004G180500.3	N/Sig	GO:0016491,GO:0055114,GO:0005507	SKU5 similar 5	misc.oxidases - copper, flavone etc
Potri.004G180500.4	N/Sig	GO:0016491,GO:0055114,GO:0005507	SKU5 similar 5	misc.oxidases - copper, flavone etc
Potri.004G185800.1	N/Sig	GO:0003735,GO:0006414,GO:0005622,GO:0005840	60S acidic ribosomal protein family	protein.synthesis.ribosomal protein.eukaryotic.60S subunit.unknown	Ribosome (pop03010 )
Potri.004G187200.1	N/Sig		HSP20-like chaperones superfamily protein	stress.abiotic.heat
Potri.004G187500.1	N/Sig		Stress responsive A/B Barrel Domain	not assigned.unknown
Potri.004G188100.1	N/Sig	GO:0004664,GO:0009094	arogenate dehydratase 6	amino acid metabolism.synthesis.aromatic aa.phenylalanine.arogenate dehydratase / prephenate dehydratase
Potri.004G189700.2	N/Sig	GO:0006886,GO:0016192,GO:0030117,GO:0030131	Adaptor protein complex AP-2, alpha subunit	cell.vesicle transport
Potri.004G189700.3	N/Sig	GO:0006886,GO:0016192,GO:0030117,GO:0030131	alpha-adaptin	cell.vesicle transport
Potri.004G189900.1	N/Sig	GO:0003854,GO:0016616,GO:0006694,GO:0055114,GO:0003824,GO:0050662,GO:0044237,GO:0009058,GO:0008831,GO:0045226	UDP-D-apiose/UDP-D-xylose synthase 2	cell wall.precursor synthesis.AXS
Potri.004G190900.2	N/Sig	GO:0003871,GO:0009086,GO:0008270,GO:0008652	Cobalamin-independent synthase family protein	amino acid metabolism.synthesis.aspartate family.methionine
Potri.004G194000.1	N/Sig	GO:0005515,GO:0003735,GO:0006412,GO:0005840	ubiquitin extension protein 1	protein.degradation.ubiquitin.ubiquitin	Ribosome (pop03010 )
Potri.004G194400.1	N/Sig	GO:0016491,GO:0055114	NADH:cytochrome B5 reductase 1	N-metabolism.nitrate metabolism.NR
Potri.004G194400.2	N/Sig	GO:0016491,GO:0055114	NADH:cytochrome B5 reductase 1	redox.misc
Potri.004G195100.1	N/Sig	GO:0005524,GO:0044267,GO:0051082,GO:0006457	TCP-1/cpn60 chaperonin family protein	protein.folding
Potri.004G199100.1	N/Sig	GO:0005524,GO:0009378,GO:0006281,GO:0006310,GO:0003678	P-loop containing nucleoside triphosphate hydrolases superfamily protein	development.unspecified
Potri.004G202800.1	N/Sig	GO:0003723,GO:0003735,GO:0006412,GO:0015934	Ribosomal protein L1p/L10e family	protein.synthesis.ribosomal protein.eukaryotic.60S subunit.L10A	Ribosome (pop03010 )
Potri.004G202800.3	N/Sig	GO:0003723,GO:0003735,GO:0006412,GO:0015934	Ribosomal protein L1p/L10e family	protein.synthesis.ribosomal protein.eukaryotic.60S subunit.L10A	Ribosome (pop03010 )
Potri.004G202800.6	N/Sig	GO:0003723,GO:0003735,GO:0006412,GO:0015934	Ribosomal protein L1p/L10e family	protein.synthesis.ribosomal protein.eukaryotic.60S subunit.L10A	Ribosome (pop03010 )
Potri.004G202800.7	N/Sig	GO:0003723,GO:0003735,GO:0006412,GO:0015934	Ribosomal protein L1p/L10e family	protein.synthesis.ribosomal protein.eukaryotic.60S subunit.L10A	Ribosome (pop03010 )
Potri.004G203100.4	N/Sig	GO:0051258,GO:0043234	Tubulin/FtsZ family protein	cell.division
Potri.004G203800.1	N/Sig	GO:0005506,GO:0009055,GO:0020037	Cytochrome C1 family	mitochondrial electron transport / ATP synthesis.cytochrome c
Potri.004G203800.3	N/Sig	GO:0005506,GO:0009055,GO:0020037	Cytochrome C1 family	mitochondrial electron transport / ATP synthesis.cytochrome c
Potri.004G204300.1	N/Sig	GO:0016616,GO:0055114,GO:0051287,GO:0000287	isocitrate dehydrogenase 1	TCA / org transformation.TCA.IDH	Carbon metabolism (pop01200 );2-Oxocarboxylic acid metabolism (pop01210 );Biosynthesis of amino acids (pop01230 );Citrate cycle (TCA cycle) (pop00020 )
Potri.004G206600.1	N/Sig		EXORDIUM like 5	signalling.in sugar and nutrient physiology
Potri.004G209300.1	N/Sig	GO:0004672,GO:0005524,GO:0006468,GO:0005488	Concanavalin A-like lectin protein kinase family protein	signalling.receptor kinases.DUF 26
Potri.004G210000.4	N/Sig	GO:0005515	ankyrin repeat-containing 2B	RNA.regulation of transcription.AtSR Transcription Factor family
Potri.004G210000.5	N/Sig	GO:0005515	ankyrin repeat-containing 2B	RNA.regulation of transcription.AtSR Transcription Factor family
Potri.004G211500.3	N/Sig		SIT4 phosphatase-associated family protein	misc.acid and other phosphatases
Potri.004G211500.4	N/Sig		SIT4 phosphatase-associated family protein	misc.acid and other phosphatases
Potri.004G213400.1	N/Sig	GO:0005524,GO:0044267	chaperonin-60alpha	protein.folding
Potri.004G216400.1	N/Sig			not assigned.unknown
Potri.004G218300.2	N/Sig	GO:0016021	transmembrane nine 1	not assigned.unknown
Potri.004G218300.3	N/Sig	GO:0016021	transmembrane nine 1	DNA.unspecified
Potri.004G223000.1	N/Sig		Protein of unknown function (DUF1682)	not assigned.unknown
Potri.004G226600.1	N/Sig	GO:0003924,GO:0005525,GO:0007264,GO:0005634,GO:0005737,GO:0005622	Ras-related small GTP-binding family protein	signalling.G-proteins
Potri.004G226700.1	N/Sig	GO:0000166,GO:0004812,GO:0005524,GO:0006418,GO:0005737,GO:0006412	ATP binding;leucine-tRNA ligases;aminoacyl-tRNA ligases;nucleotide binding;ATP binding;aminoacyl-tRNA ligases	protein.aa activation.leucine-tRNA ligase	Aminoacyl-tRNA biosynthesis (pop00970 )
Potri.004G226800.1	N/Sig		Protein of unknown function (DUF579)	not assigned.unknown
Potri.004G228400.4	N/Sig	GO:0003924,GO:0005525,GO:0005515,GO:0005543	dynamin-like 3	misc.dynamin
Potri.004G228400.5	N/Sig	GO:0003924,GO:0005525,GO:0005515,GO:0005543	dynamin-like 3	misc.dynamin
Potri.004G228400.6	N/Sig	GO:0005515,GO:0005543,GO:0005525,GO:0003924	dynamin-like 3	misc.dynamin
Potri.004G228400.7	N/Sig	GO:0003924,GO:0005525	dynamin-like 3	misc.dynamin
Potri.004G228400.8	N/Sig	GO:0003924,GO:0005525	dynamin-like 3	misc.dynamin
Potri.004G228700.1	N/Sig	GO:0003676,GO:0005524,GO:0008026,GO:0004386,GO:0016818	RNA helicase, ATP-dependent, SK12/DOB1 protein	RNA.processing
Potri.004G228700.2	N/Sig	GO:0003676,GO:0005524,GO:0008026,GO:0004386,GO:0016818	RNA helicase, ATP-dependent, SK12/DOB1 protein	RNA.processing
Potri.004G229300.1	N/Sig	GO:0005515	cullin-associated and neddylation dissociated	not assigned.unknown
Potri.004G229300.2	N/Sig	GO:0005515	cullin-associated and neddylation dissociated	not assigned.unknown
Potri.004G233900.2	N/Sig		Pectinacetylesterase family protein	cell wall.pectin*esterases.acetyl esterase
Potri.004G233900.5	N/Sig		Pectinacetylesterase family protein	cell wall.pectin*esterases.acetyl esterase
Potri.004G234100.1	N/Sig		Pectinacetylesterase family protein	cell wall.pectin*esterases.acetyl esterase
Potri.005G000100.4	N/Sig	GO:0003676,GO:0005524,GO:0008026,GO:0004386,GO:0003677,GO:0016787,GO:0003723,GO:0005634	DEAD box RNA helicase (RH3)	RNA.processing.RNA helicase
Potri.005G000500.2	N/Sig	GO:0003676,GO:0008270,GO:0005524,GO:0008026,GO:0004386,GO:0003677,GO:0016787,GO:0003723,GO:0005634	DEAD box RNA helicase (RH3)	RNA.processing.RNA helicase
Potri.005G000500.3	N/Sig	GO:0003676,GO:0005524,GO:0008026,GO:0004386,GO:0003723,GO:0005634	DEAD box RNA helicase (RH3)	RNA.processing.RNA helicase
Potri.005G000500.4	N/Sig	GO:0003676,GO:0005524,GO:0008026,GO:0004386,GO:0003677,GO:0016787,GO:0003723,GO:0005634	DEAD box RNA helicase (RH3)	RNA.processing.RNA helicase
Potri.005G000500.5	N/Sig	GO:0003676,GO:0005524,GO:0008026,GO:0004386,GO:0003677,GO:0016787,GO:0003723,GO:0005634	DEAD box RNA helicase (RH3)	RNA.processing.RNA helicase
Potri.005G001200.1	N/Sig	GO:0000166,GO:0005524,GO:0016876,GO:0043039,GO:0005737,GO:0004812,GO:0006418,GO:0006412	Glutamyl/glutaminyl-tRNA synthetase, class Ic	protein.aa activation.glutamate-tRNA ligase	Aminoacyl-tRNA biosynthesis (pop00970 )
Potri.005G005300.1	N/Sig	GO:0009987	global transcription factor C	RNA.regulation of transcription.Global transcription factor group
Potri.005G007400.1	N/Sig	GO:0005525,GO:0007264,GO:0004871,GO:0019001,GO:0007186,GO:0005634,GO:0005737,GO:0005622	ADP-ribosylation factor A1B	protein.targeting.secretory pathway.unspecified
Potri.005G007400.4	N/Sig	GO:0005525	ADP-ribosylation factor A1E	protein.postranslational modification
Potri.005G015000.2	N/Sig	GO:0004427,GO:0009678,GO:0015992,GO:0016020	Inorganic H pyrophosphatase family protein	transport.amino acids
Potri.005G015100.1	N/Sig	GO:0005509	calreticulin 1a	signalling.calcium
Potri.005G015100.3	N/Sig	GO:0005509	calreticulin 1a	signalling.calcium
Potri.005G018700.1	N/Sig	GO:0004427,GO:0009678,GO:0015992,GO:0016020	Inorganic H pyrophosphatase family protein	transport.amino acids
Potri.005G018800.1	N/Sig	GO:0005509	calreticulin 1a	signalling.calcium
Potri.005G021400.1	N/Sig	GO:0005515	eukaryotic translation initiation factor 3A	protein.synthesis.initiation
Potri.005G021400.3	N/Sig	GO:0005515	eukaryotic translation initiation factor 3A	protein.synthesis.initiation
Potri.005G021400.4	N/Sig	GO:0005515	eukaryotic translation initiation factor 3A	protein.synthesis.initiation
Potri.005G024800.1	N/Sig		translationally controlled tumor protein	not assigned.unknown
Potri.005G024800.2	N/Sig		translationally controlled tumor protein	not assigned.unknown
Potri.005G025100.1	N/Sig	GO:0005524,GO:0009378,GO:0006281,GO:0006310,GO:0016887	regulatory particle triple-A ATPase 5A	protein.degradation.ubiquitin.proteasom	Proteasome (pop03050 )
Potri.005G025700.1	N/Sig		Rubber elongation factor protein (REF)	secondary metabolism.isoprenoids
Potri.005G026500.1	N/Sig	GO:0003677,GO:0043565,GO:0005622	histone H2A 7	DNA.synthesis/chromatin structure.histone
Potri.005G030300.1	N/Sig	GO:0003777,GO:0005524,GO:0007018,GO:0005515,GO:0043531,GO:0007165,GO:0005622,GO:0045087,GO:0031224,GO:0004888,GO:0006915	P-loop containing nucleoside triphosphate hydrolases superfamily protein	stress.biotic.PR-proteins
Potri.005G032800.1	N/Sig	GO:0016702,GO:0046872,GO:0055114,GO:0005515	lipoxygenase 1	hormone metabolism.jasmonate.synthesis-degradation.lipoxygenase
Potri.005G039300.1	N/Sig		NAD(P)-binding Rossmann-fold superfamily protein	misc.nitrilases, *nitrile lyases, berberine bridge enzymes, reticuline oxidases, troponine reductases
Potri.005G039500.4	N/Sig	GO:0016491,GO:0008152	NAD(P)-binding Rossmann-fold superfamily protein	misc.nitrilases, *nitrile lyases, berberine bridge enzymes, reticuline oxidases, troponine reductases
Potri.005G040100.1	N/Sig		RNA binding Plectin/S10 domain-containing protein	protein.synthesis.ribosomal protein.eukaryotic.40S subunit.S10	Ribosome (pop03010 )
Potri.005G040100.2	N/Sig		RNA binding Plectin/S10 domain-containing protein	protein.synthesis.ribosomal protein.eukaryotic.40S subunit.S10	Ribosome (pop03010 )
Potri.005G040600.1	N/Sig	GO:0016787,GO:0008152	alpha/beta-Hydrolases superfamily protein	hormone metabolism.gibberelin.signal transduction
Potri.005G040700.1	N/Sig	GO:0003677	gamma histone variant H2AX	DNA.synthesis/chromatin structure.histone
Potri.005G043400.1	N/Sig	GO:0003855,GO:0004764,GO:0055114,GO:0005737	dehydroquinate dehydratase, putative / shikimate dehydrogenase, putative	amino acid metabolism.synthesis.aromatic aa.chorismate.dehydroquinate/shikimate dehydrogenase	Biosynthesis of amino acids (pop01230 );Phenylalanine, tyrosine and tryptophan biosynthesis (pop00400 )
Potri.005G043400.2	N/Sig	GO:0003855,GO:0004764,GO:0055114,GO:0005737	dehydroquinate dehydratase, putative / shikimate dehydrogenase, putative	amino acid metabolism.synthesis.aromatic aa.chorismate.dehydroquinate/shikimate dehydrogenase	Biosynthesis of amino acids (pop01230 );Phenylalanine, tyrosine and tryptophan biosynthesis (pop00400 )
Potri.005G044400.2	N/Sig	GO:0046872,GO:0006801,GO:0055114	copper/zinc superoxide dismutase 1	redox.dismutases and catalases
Potri.005G044400.6	N/Sig	GO:0046872,GO:0006801,GO:0055114	copper/zinc superoxide dismutase 1	redox.dismutases and catalases
Potri.005G044800.3	N/Sig	GO:0048037	acyl carrier protein 4	lipid metabolism.FA synthesis and FA elongation.ACP protein
Potri.005G044800.4	N/Sig	GO:0048037	acyl carrier protein 1	lipid metabolism.FA synthesis and FA elongation.ACP protein
Potri.005G044800.5	N/Sig	GO:0048037	acyl carrier protein 4	lipid metabolism.FA synthesis and FA elongation.ACP protein
Potri.005G045600.3	N/Sig		NOP56-like pre RNA processing ribonucleoprotein	RNA.regulation of transcription.putative transcription regulator
Potri.005G045600.4	N/Sig		NOP56-like pre RNA processing ribonucleoprotein	RNA.regulation of transcription.putative transcription regulator
Potri.005G045600.5	N/Sig		NOP56-like pre RNA processing ribonucleoprotein	RNA.regulation of transcription.putative transcription regulator
Potri.005G048400.1	N/Sig	GO:0003824,GO:0030170,GO:0008152	O-acetylserine (thiol) lyase (OAS-TL) isoform A1	amino acid metabolism.synthesis.serine-glycine-cysteine group.cysteine.OASTL	Carbon metabolism (pop01200 );Biosynthesis of amino acids (pop01230 );Cysteine and methionine metabolism (pop00270 )
Potri.005G048700.2	N/Sig	GO:0003824,GO:0030170,GO:0008152	O-acetylserine (thiol) lyase (OAS-TL) isoform A1	amino acid metabolism.synthesis.serine-glycine-cysteine group.cysteine.OASTL	Carbon metabolism (pop01200 );Biosynthesis of amino acids (pop01230 );Cysteine and methionine metabolism (pop00270 )
Potri.005G048700.4	N/Sig	GO:0003824,GO:0030170,GO:0008152	O-acetylserine (thiol) lyase (OAS-TL) isoform A1	amino acid metabolism.synthesis.serine-glycine-cysteine group.cysteine.OASTL	Carbon metabolism (pop01200 );Biosynthesis of amino acids (pop01230 );Cysteine and methionine metabolism (pop00270 )
Potri.005G050600.1	N/Sig	GO:0005975	DNA-damage-repair/toleration protein (DRT102)	DNA.repair
Potri.005G051200.1	N/Sig	GO:0003735,GO:0006412,GO:0005622,GO:0005840	Ribosomal protein S3Ae	protein.synthesis.ribosomal protein.eukaryotic.40S subunit.S3A	Ribosome (pop03010 )
Potri.005G052400.1	N/Sig	GO:0055114,GO:0016491	NAD(P)-linked oxidoreductase superfamily protein	hormone metabolism.auxin.induced-regulated-responsive-activated
Potri.005G052400.2	N/Sig	GO:0055114,GO:0016491	NAD(P)-linked oxidoreductase superfamily protein	hormone metabolism.auxin.induced-regulated-responsive-activated
Potri.005G052400.3	N/Sig	GO:0055114,GO:0016491	NAD(P)-linked oxidoreductase superfamily protein	hormone metabolism.auxin.induced-regulated-responsive-activated
Potri.005G060000.1	N/Sig	GO:0008270,GO:0016491,GO:0055114	alcohol dehydrogenase 1	misc.alcohol dehydrogenases
Potri.005G061100.1	N/Sig		Zinc finger C-x8-C-x5-C-x3-H type family protein	RNA.regulation of transcription.unclassified
Potri.005G063500.1	N/Sig	GO:0005525,GO:0007264,GO:0005634,GO:0005737,GO:0005622	RAB GTPASE HOMOLOG B18	signalling.G-proteins
Potri.005G065200.1	N/Sig	GO:0008168,GO:0008152	S-adenosyl-L-methionine-dependent methyltransferases superfamily protein	stress.abiotic.drought/salt
Potri.005G065200.2	N/Sig	GO:0008168,GO:0008152	S-adenosyl-L-methionine-dependent methyltransferases superfamily protein	stress.abiotic.drought/salt
Potri.005G069800.1	N/Sig	GO:0016491,GO:0008152,GO:0055114,GO:0006081,GO:0004030	aldehyde dehydrogenase 3I1	fermentation.aldehyde dehydrogenase
Potri.005G072700.4	N/Sig	GO:0003735,GO:0006412,GO:0005622,GO:0005840	Ribosomal protein S6e	protein.synthesis.ribosomal protein.eukaryotic.40S subunit.S6	Ribosome (pop03010 )
Potri.005G072700.6	N/Sig	GO:0003735,GO:0006412,GO:0005622,GO:0005840	Ribosomal protein S6e	protein.synthesis.ribosomal protein.eukaryotic.40S subunit.S6	Ribosome (pop03010 )
Potri.005G073300.2	N/Sig	GO:0003849,GO:0009073	3-deoxy-D-arabino-heptulosonate 7-phosphate synthase 1	amino acid metabolism.synthesis.aromatic aa.chorismate.3-deoxy-D-arabino-heptulosonate 7-phosphate synthase	Biosynthesis of amino acids (pop01230 );Phenylalanine, tyrosine and tryptophan biosynthesis (pop00400 )
Potri.005G075300.1	N/Sig	GO:0003924,GO:0005525,GO:0007264,GO:0005634,GO:0005737,GO:0005622	RAB GTPase homolog H1E	signalling.G-proteins
Potri.005G076900.1	N/Sig	GO:0005515	Lipase/lipooxygenase, PLAT/LH2 family protein	not assigned.unknown
Potri.005G077000.1	N/Sig	GO:0005515	Lipase/lipooxygenase, PLAT/LH2 family protein	not assigned.unknown
Potri.005G078700.10	N/Sig	GO:0004512,GO:0006021,GO:0008654	myo-inositol-1-phosphate synthase 3	minor CHO metabolism.myo-inositol.InsP Synthases
Potri.005G078700.11	N/Sig	GO:0004512,GO:0006021,GO:0008654	myo-inositol-1-phosphate synthase 3	minor CHO metabolism.myo-inositol.InsP Synthases
Potri.005G078700.12	N/Sig	GO:0004512,GO:0006021,GO:0008654	myo-inositol-1-phosphate synthase 3	minor CHO metabolism.myo-inositol.InsP Synthases
Potri.005G078700.8	N/Sig	GO:0004512,GO:0006021,GO:0008654	myo-inositol-1-phosphate synthase 3	minor CHO metabolism.myo-inositol.InsP Synthases
Potri.005G079200.2	N/Sig	GO:0016740,GO:0030170,GO:0009058,GO:0016769	aspartate aminotransferase	amino acid metabolism.synthesis.central amino acid metabolism.aspartate.aspartate aminotransferase	Biosynthesis of amino acids (pop01230 );Phenylalanine, tyrosine and tryptophan biosynthesis (pop00400 )
Potri.005G079200.3	N/Sig	GO:0016740,GO:0030170,GO:0009058,GO:0016769	aspartate aminotransferase	amino acid metabolism.synthesis.central amino acid metabolism.aspartate.aspartate aminotransferase	Biosynthesis of amino acids (pop01230 );Phenylalanine, tyrosine and tryptophan biosynthesis (pop00400 )
Potri.005G082600.1	N/Sig	GO:0015934,GO:0006412,GO:0003735	Translation protein SH3-like family protein	protein.synthesis.ribosomal protein.eukaryotic.60S subunit.L26	Ribosome (pop03010 )
Potri.005G085500.1	N/Sig		copper ion binding;cobalt ion binding;zinc ion binding	not assigned.unknown
Potri.005G087100.1	N/Sig	GO:0005515	26S proteasome regulatory subunit, putative (RPN5)	protein.degradation.ubiquitin.proteasom	Proteasome (pop03050 )
Potri.005G087100.2	N/Sig	GO:0005515	26S proteasome regulatory subunit, putative (RPN5)	protein.degradation.ubiquitin.proteasom	Proteasome (pop03050 )
Potri.005G091400.1	N/Sig	GO:0003824,GO:0008152,GO:0005488	Succinyl-CoA ligase, alpha subunit	TCA / org transformation.TCA.succinyl-CoA ligase
Potri.005G091400.2	N/Sig	GO:0003824,GO:0008152,GO:0005488	Succinyl-CoA ligase, alpha subunit	TCA / org transformation.TCA.succinyl-CoA ligase
Potri.005G093100.1	N/Sig	GO:0003676	nucleolin like 2	protein.synthesis.ribosome biogenesis.Pre-rRNA processing and modifications.snoRNPs
Potri.005G093100.3	N/Sig	GO:0003676	nucleolin like 2	protein.synthesis.ribosome biogenesis.Pre-rRNA processing and modifications.snoRNPs
Potri.005G093200.1	N/Sig	GO:0004356,GO:0006807,GO:0006542	glutamine synthase clone F11	N-metabolism.ammonia metabolism.glutamine synthetase
Potri.005G093900.1	N/Sig	GO:0003676,GO:0005524,GO:0008026,GO:0004386	eukaryotic initiation factor 4A-III	RNA.processing.RNA helicase	RNA transport (pop03013 );mRNA surveillance pathway (pop03015 );Spliceosome (pop03040 )
Potri.005G094300.1	N/Sig	GO:0000166,GO:0004813,GO:0005524,GO:0006419,GO:0005737,GO:0003676,GO:0016876,GO:0043039,GO:0006412	Alanyl-tRNA synthetase	protein.aa activation.alanine-tRNA ligase	Aminoacyl-tRNA biosynthesis (pop00970 )
Potri.005G094300.2	N/Sig	GO:0000166,GO:0004813,GO:0005524,GO:0006419,GO:0005737,GO:0016876,GO:0043039,GO:0006412	Alanyl-tRNA synthetase	protein.aa activation.alanine-tRNA ligase	Aminoacyl-tRNA biosynthesis (pop00970 )
Potri.005G094300.3	N/Sig	GO:0000166,GO:0004813,GO:0005524,GO:0006419,GO:0005737,GO:0003676,GO:0016876,GO:0043039,GO:0006412	Alanyl-tRNA synthetase	protein.aa activation.alanine-tRNA ligase	Aminoacyl-tRNA biosynthesis (pop00970 )
Potri.005G094400.1	N/Sig	GO:0000166,GO:0004812,GO:0005524,GO:0006418,GO:0005737,GO:0004828,GO:0006434,GO:0006412	seryl-tRNA synthetase / serine--tRNA ligase	protein.aa activation.serine-tRNA ligase	Aminoacyl-tRNA biosynthesis (pop00970 )
Potri.005G094400.3	N/Sig	GO:0000166,GO:0004812,GO:0005524,GO:0006418,GO:0005737,GO:0004828,GO:0006434,GO:0006412	seryl-tRNA synthetase / serine--tRNA ligase	protein.aa activation.serine-tRNA ligase	Aminoacyl-tRNA biosynthesis (pop00970 )
Potri.005G096700.1	N/Sig	GO:0005515	related to ubiquitin 1	protein.degradation.ubiquitin.ubiquitin
Potri.005G098100.1	N/Sig	GO:0003924,GO:0005525	Ribosomal protein S5/Elongation factor G/III/V family protein	protein.synthesis.elongation
Potri.005G098700.1	N/Sig	GO:0043022,GO:0042256	Translation initiation factor IF6	protein.synthesis.initiation
Potri.005G099800.1	N/Sig	GO:0005515,GO:0000042	Golgi-localized GRIP domain-containing protein	protein.targeting.secretory pathway.golgi
Potri.005G099800.3	N/Sig		Golgi-localized GRIP domain-containing protein	protein.targeting.secretory pathway.golgi
Potri.005G100400.1	N/Sig	GO:0004096,GO:0020037,GO:0055114,GO:0006979,GO:0005506	catalase 2	redox.dismutases and catalases	Glyoxylate and dicarboxylate metabolism (pop00630 )
Potri.005G100400.7	N/Sig	GO:0004096,GO:0020037,GO:0055114,GO:0006979,GO:0005506	catalase 2	redox.dismutases and catalases	Glyoxylate and dicarboxylate metabolism (pop00630 )
Potri.005G102200.1	N/Sig		Calcium-binding EF hand family protein	signalling.calcium
Potri.005G102200.2	N/Sig		Calcium-binding EF hand family protein	signalling.calcium
Potri.005G102200.4	N/Sig		Calcium-binding EF hand family protein	signalling.calcium
Potri.005G102200.5	N/Sig		Calcium-binding EF hand family protein	signalling.calcium
Potri.005G108900.1	N/Sig	GO:0004601,GO:0020037,GO:0006979,GO:0055114	Peroxidase superfamily protein	misc.peroxidases
Potri.005G110800.1	N/Sig	GO:0003735,GO:0006412,GO:0005840	Ribosomal protein L14p/L23e family protein	protein.synthesis.ribosomal protein.eukaryotic.60S subunit.L23
Potri.005G110900.1	N/Sig	GO:0016491,GO:0046872,GO:0055114,GO:0003856,GO:0009073	3-dehydroquinate synthase, putative	amino acid metabolism.synthesis.aromatic aa.chorismate.3-dehydroquinate synthase	Biosynthesis of amino acids (pop01230 );Phenylalanine, tyrosine and tryptophan biosynthesis (pop00400 )
Potri.005G110900.2	N/Sig	GO:0016491,GO:0046872,GO:0055114,GO:0003856,GO:0009073	3-dehydroquinate synthase, putative	amino acid metabolism.synthesis.aromatic aa.chorismate.3-dehydroquinate synthase	Biosynthesis of amino acids (pop01230 );Phenylalanine, tyrosine and tryptophan biosynthesis (pop00400 )
Potri.005G113000.1	N/Sig	GO:0005515	armadillo repeat only 2	not assigned.unknown
Potri.005G115600.1	N/Sig	GO:0003677,GO:0006334,GO:0005634,GO:0000786	Histone superfamily protein	DNA.synthesis/chromatin structure.histone
Potri.005G117500.1	N/Sig	GO:0005506,GO:0009055,GO:0016705,GO:0020037,GO:0055114	ferulic acid 5-hydroxylase 1	misc.cytochrome P450	Phenylpropanoid biosynthesis (pop00940 )
Potri.005G118700.1	N/Sig	GO:0004601,GO:0020037,GO:0006979,GO:0055114	Peroxidase superfamily protein	misc.peroxidases
Potri.005G120800.5	N/Sig		gamma carbonic anhydrase 1	mitochondrial electron transport / ATP synthesis.NADH-DH.complex I.carbonic anhydrase
Potri.005G123900.1	N/Sig	GO:0009055,GO:0016491,GO:0055114	succinate dehydrogenase 1-1	TCA / org transformation.TCA.succinate dehydrogenase
Potri.005G123900.2	N/Sig	GO:0009055,GO:0016491,GO:0055114	succinate dehydrogenase 1-1	TCA / org transformation.TCA.succinate dehydrogenase
Potri.005G126200.1	N/Sig	GO:0010181,GO:0016491,GO:0009055,GO:0050662	Quinone reductase family protein	lipid metabolism.exotics(steroids, squalene etc)
Potri.005G127000.1	N/Sig	GO:0004579,GO:0018279,GO:0005789	dolichyl-diphosphooligosaccharide-protein glycosyltransferase 48kDa subunit family protein	protein.glycosylation	N-Glycan biosynthesis (pop00510 )
Potri.005G134800.1	N/Sig		time for coffee	not assigned.unknown
Potri.005G142100.1	N/Sig	GO:0005525,GO:0007264,GO:0004871,GO:0019001,GO:0007186,GO:0005634,GO:0005737,GO:0005622	ADP-ribosylation factor A1F	protein.targeting.secretory pathway.unspecified
Potri.005G142100.2	N/Sig	GO:0005525,GO:0007264,GO:0004871,GO:0019001,GO:0007186,GO:0005634,GO:0005737,GO:0005622	ADP-ribosylation factor A1F	protein.targeting.secretory pathway.unspecified
Potri.005G142100.3	N/Sig	GO:0005525,GO:0007264,GO:0004871,GO:0019001,GO:0007186,GO:0005634,GO:0005737,GO:0005622	ADP-ribosylation factor A1F	protein.targeting.secretory pathway.unspecified
Potri.005G142100.4	N/Sig	GO:0005525,GO:0007264,GO:0004871,GO:0019001,GO:0007186,GO:0005634,GO:0005737,GO:0005622	ADP-ribosylation factor A1F	protein.targeting.secretory pathway.unspecified
Potri.005G145400.1	N/Sig	GO:0016811,GO:0008152	Acetamidase/Formamidase family protein	misc.misc2
Potri.005G145400.3	N/Sig	GO:0016811,GO:0008152	Acetamidase/Formamidase family protein	misc.misc2
Potri.005G145400.4	N/Sig	GO:0016811,GO:0008152	Acetamidase/Formamidase family protein	misc.misc2
Potri.005G145400.9	N/Sig	GO:0016811,GO:0008152	Acetamidase/Formamidase family protein	misc.misc2
Potri.005G154600.1	N/Sig	GO:0005524,GO:0016820,GO:0015991,GO:0033178,GO:0046933,GO:0046961,GO:0015992,GO:0046034,GO:0016469	ATP synthase subunit alpha	PS.lightreaction.ATP synthase
Potri.005G157700.1	N/Sig	GO:0019904	general regulatory factor 8	signalling.14-3-3 proteins
Potri.005G157700.3	N/Sig	GO:0019904	general regulatory factor 8	signalling.14-3-3 proteins
Potri.005G157700.5	N/Sig	GO:0019904	general regulatory factor 8	signalling.14-3-3 proteins
Potri.005G159100.1	N/Sig		FH interacting protein 1	hormone metabolism.abscisic acid.induced-regulated-responsive-activated
Potri.005G162100.1	N/Sig	GO:0004129,GO:0005739	cytochrome C oxidase 6B	mitochondrial electron transport / ATP synthesis.cytochrome c oxidase
Potri.005G165600.1	N/Sig		S-adenosyl-L-methionine-dependent methyltransferases superfamily protein	not assigned.unknown
Potri.005G166000.1	N/Sig	GO:0005524	ATPase, F1 complex, alpha subunit protein	mitochondrial electron transport / ATP synthesis.F1-ATPase
Potri.005G173800.1	N/Sig			protein.degradation.ubiquitin
Potri.005G176700.1	N/Sig	GO:0016998	lysm domain GPI-anchored protein 1 precursor	signalling.receptor kinases.DUF 26
Potri.005G176700.2	N/Sig	GO:0016998	lysm domain GPI-anchored protein 1 precursor	signalling.receptor kinases.DUF 26
Potri.005G177400.3	N/Sig	GO:0005515	Tetratricopeptide repeat (TPR)-like superfamily protein	protein.targeting.chloroplast
Potri.005G179000.1	N/Sig	GO:0045454,GO:0009306,GO:0005788	PDI-like 1-1	redox.thioredoxin
Potri.005G180500.1	N/Sig	GO:0004298,GO:0051603,GO:0005839	proteasome beta subunit C1	protein.degradation.ubiquitin.proteasom	Proteasome (pop03050 )
Potri.005G184500.3	N/Sig	GO:0008168,GO:0008152	S-adenosyl-L-methionine-dependent methyltransferases superfamily protein	stress.abiotic.drought/salt
Potri.005G186000.2	N/Sig	GO:0003824	Protein phosphatase 2C family protein	protein.postranslational modification
Potri.005G186000.4	N/Sig	GO:0003824	Protein phosphatase 2C family protein	protein.postranslational modification
Potri.005G194200.1	N/Sig	GO:0016760,GO:0030244,GO:0016020	cellulose synthase A9	cell wall.cellulose synthesis.cellulose synthase
Potri.005G195600.1	N/Sig	GO:0004601,GO:0020037,GO:0006979,GO:0055114	Peroxidase superfamily protein	misc.peroxidases
Potri.005G196600.1	N/Sig	GO:0003723,GO:0003735,GO:0006412,GO:0005622,GO:0005840	Ribosomal protein S13/S18 family	protein.synthesis.ribosomal protein.eukaryotic.40S subunit.S18	Ribosome (pop03010 )
Potri.005G198400.1	N/Sig	GO:0009116	Hypoxanthine-guanine phosphoribosyltransferase	nucleotide metabolism.salvage.phosphoribosyltransferases.hgprt
Potri.005G198400.2	N/Sig	GO:0009116	Hypoxanthine-guanine phosphoribosyltransferase	nucleotide metabolism.salvage.phosphoribosyltransferases.hgprt
Potri.005G198700.2	N/Sig	GO:0005515	related to ubiquitin 1	protein.degradation.ubiquitin.ubiquitin
Potri.005G198800.2	N/Sig	GO:0005525,GO:0007264,GO:0005622	RAB GTPase homolog G3A	signalling.G-proteins
Potri.005G198800.3	N/Sig	GO:0005525,GO:0007264,GO:0005634,GO:0005737,GO:0005622	RAB GTPase homolog G3A	signalling.G-proteins
Potri.005G199200.1	N/Sig		MA3 domain-containing protein	not assigned.unknown
Potri.005G200200.1	N/Sig	GO:0016491,GO:0008152,GO:0055114	Oxidoreductase family protein	not assigned.unknown
Potri.005G200300.1	N/Sig	GO:0016491,GO:0008152,GO:0055114	Oxidoreductase family protein	not assigned.unknown
Potri.005G200500.1	N/Sig	GO:0016491,GO:0055114,GO:0005507	laccase 14	secondary metabolism.simple phenols
Potri.005G200500.2	N/Sig	GO:0016491,GO:0055114,GO:0005507	Laccase/Diphenol oxidase family protein	secondary metabolism.simple phenols
Potri.005G200600.1	N/Sig	GO:0016491,GO:0055114,GO:0005507	laccase 14	secondary metabolism.simple phenols
Potri.005G200600.2	N/Sig	GO:0016491,GO:0055114,GO:0005507	laccase 14	secondary metabolism.simple phenols
Potri.005G211200.2	N/Sig	GO:0003723,GO:0003735,GO:0006412,GO:0005622,GO:0005840	S18 ribosomal protein	protein.synthesis.ribosomal protein.eukaryotic.40S subunit.S18	Ribosome (pop03010 )
Potri.005G215700.1	N/Sig	GO:0005509,GO:0007165,GO:0005578	calmodulin-like 11	signalling.calcium
Potri.005G219700.1	N/Sig	GO:0003735,GO:0006412,GO:0005840	Ribosomal protein S19 family protein	protein.synthesis.ribosomal protein.eukaryotic.40S subunit.S15	Ribosome (pop03010 )
Potri.005G222000.1	N/Sig	GO:0004806,GO:0006629	alpha/beta-Hydrolases superfamily protein	lipid metabolism.lipid degradation.lipases.triacylglycerol lipase
Potri.005G225600.1	N/Sig		Protein of unknown function (DUF640)	signalling.light
Potri.005G226000.6	N/Sig	GO:0008168,GO:0008152	S-adenosyl-L-methionine-dependent methyltransferases superfamily protein	stress.abiotic.drought/salt
Potri.005G226000.7	N/Sig	GO:0008168,GO:0008152	S-adenosyl-L-methionine-dependent methyltransferases superfamily protein	stress.abiotic.drought/salt
Potri.005G226100.3	N/Sig	GO:0004579,GO:0018279,GO:0005789,GO:0008250	ribophorin II (RPN2) family protein	not assigned.unknown	N-Glycan biosynthesis (pop00510 )
Potri.005G226400.1	N/Sig	GO:0006897,GO:0016020	non-intrinsic ABC protein 4	not assigned.unknown
Potri.005G226400.2	N/Sig	GO:0006897,GO:0016020	non-intrinsic ABC protein 4	not assigned.unknown
Potri.005G227300.4	N/Sig	GO:0003735,GO:0006412,GO:0005622,GO:0005840	Ribosomal protein L14	protein.synthesis.ribosomal protein.eukaryotic.60S subunit.L14	Ribosome (pop03010 )
Potri.005G228400.1	N/Sig		oxidoreductases, acting on NADH or NADPH	not assigned.unknown
Potri.005G229000.1	N/Sig		gamma carbonic anhydrase 1	mitochondrial electron transport / ATP synthesis.NADH-DH.complex I.carbonic anhydrase
Potri.005G229000.2	N/Sig		gamma carbonic anhydrase 1	mitochondrial electron transport / ATP synthesis.NADH-DH.complex I.carbonic anhydrase
Potri.005G229200.1	N/Sig	GO:0004298,GO:0051603,GO:0005839,GO:0004175,GO:0006511,GO:0019773	proteasome alpha subunit F1	protein.degradation.ubiquitin.proteasom	Proteasome (pop03050 )
Potri.005G231700.2	N/Sig	GO:0005524,GO:0009378,GO:0006281,GO:0006310,GO:0016887	AAA-type ATPase family protein	protein.degradation.ubiquitin.proteasom	Proteasome (pop03050 )
Potri.005G231800.1	N/Sig	GO:0004601,GO:0020037,GO:0006979,GO:0055114	Peroxidase superfamily protein	misc.peroxidases
Potri.005G233600.4	N/Sig	GO:0016020	Walls Are Thin 1	development.unspecified
Potri.005G236200.1	N/Sig	GO:0005515	IQ-domain 32	signalling.calcium
Potri.005G236200.2	N/Sig	GO:0005515	IQ-domain 32	signalling.calcium
Potri.005G241100.2	N/Sig	GO:0005524,GO:0051082,GO:0006457,GO:0006950	Chaperone protein htpG family protein	stress.abiotic.heat
Potri.005G245800.1	N/Sig	GO:0008168,GO:0008610,GO:0008152,GO:0006694	sterol methyltransferase 2	hormone metabolism.brassinosteroid.synthesis-degradation.sterols.SMT2
Potri.005G245800.2	N/Sig	GO:0008168,GO:0008610,GO:0008152,GO:0006694	sterol methyltransferase 2	hormone metabolism.brassinosteroid.synthesis-degradation.sterols.SMT2
Potri.005G247700.1	N/Sig	GO:0016491,GO:0055114,GO:0005507	SKU5 similar 5	misc.oxidases - copper, flavone etc
Potri.005G253500.1	N/Sig	GO:0005515	Galactose oxidase/kelch repeat superfamily protein	protein.degradation.ubiquitin.E3.SCF.FBOX
Potri.005G255000.1	N/Sig	GO:0004579,GO:0006486,GO:0005783,GO:0016021	Ribophorin I	protein.glycosylation	N-Glycan biosynthesis (pop00510 )
Potri.005G255000.2	N/Sig	GO:0004579,GO:0006486,GO:0005783,GO:0016021	Ribophorin I	protein.glycosylation	N-Glycan biosynthesis (pop00510 )
Potri.005G255000.3	N/Sig	GO:0004579,GO:0006486,GO:0005783,GO:0016021	Ribophorin I	protein.glycosylation	N-Glycan biosynthesis (pop00510 )
Potri.005G256000.1	N/Sig	GO:0008234,GO:0006508	xylem cysteine peptidase 2	protein.degradation.cysteine protease
Potri.005G257400.2	N/Sig	GO:0003676,GO:0005524,GO:0008026,GO:0004386	P-loop containing nucleoside triphosphate hydrolases superfamily protein	RNA.processing.RNA helicase
Potri.005G257800.1	N/Sig	GO:0003872,GO:0006096,GO:0005945	Phosphofructokinase family protein	glycolysis.cytosolic branch.phosphofructokinase (PFK)
Potri.006G000300.1	N/Sig	GO:0003924,GO:0005525,GO:0007264,GO:0005622	RAB GTPase homolog A2B	signalling.G-proteins
Potri.006G002800.2	N/Sig	GO:0005524,GO:0051082,GO:0006457,GO:0006950	HEAT SHOCK PROTEIN 81.4	stress.abiotic.heat
Potri.006G003400.1	N/Sig	GO:0008299	farnesyl diphosphate synthase 1	secondary metabolism.isoprenoids.mevalonate pathway.farnesyl pyrophosphate synthetase	Terpenoid backbone biosynthesis (pop00900 )
Potri.006G003400.2	N/Sig	GO:0008299	farnesyl diphosphate synthase 1	secondary metabolism.isoprenoids.mevalonate pathway.farnesyl pyrophosphate synthetase	Terpenoid backbone biosynthesis (pop00900 )
Potri.006G003400.3	N/Sig	GO:0008299	farnesyl diphosphate synthase 1	secondary metabolism.isoprenoids.mevalonate pathway.farnesyl pyrophosphate synthetase	Terpenoid backbone biosynthesis (pop00900 )
Potri.006G005900.1	N/Sig	GO:0000166,GO:0046872,GO:0003824,GO:0008152,GO:0016020,GO:0015662,GO:0006812,GO:0006754	H(+)-ATPase 8	transport.p- and v-ATPases
Potri.006G008300.1	N/Sig		Bifunctional inhibitor/lipid-transfer protein/seed storage 2S albumin superfamily protein	misc.protease inhibitor/seed storage/lipid transfer protein (LTP) family protein
Potri.006G008500.1	N/Sig		Bifunctional inhibitor/lipid-transfer protein/seed storage 2S albumin superfamily protein	not assigned.unknown
Potri.006G008800.1	N/Sig	GO:0004298,GO:0051603,GO:0005839,GO:0004175,GO:0006511,GO:0019773	20S proteasome alpha subunit C1	protein.degradation.ubiquitin.proteasom	Proteasome (pop03050 )
Potri.006G018000.1	N/Sig		microtubule-associated proteins 70-5	cell.organisation
Potri.006G018000.2	N/Sig		microtubule-associated proteins 70-5	cell.organisation
Potri.006G020900.1	N/Sig	GO:0008483,GO:0030170	Pyridoxal phosphate (PLP)-dependent transferases superfamily protein	tetrapyrrole synthesis.GSA
Potri.006G021200.3	N/Sig			cell.organisation
Potri.006G029000.1	N/Sig	GO:0005524,GO:0009378,GO:0006281,GO:0006310	regulatory particle triple-A ATPase 3	protein.degradation.ubiquitin.proteasom
Potri.006G031000.1	N/Sig	GO:0005524,GO:0009378,GO:0006281,GO:0006310,GO:0016887	regulatory particle triple-A ATPase 3	protein.degradation.ubiquitin.proteasom	Proteasome (pop03050 )
Potri.006G032000.1	N/Sig	GO:0005515	Nascent polypeptide-associated complex (NAC), alpha subunit family protein	protein.synthesis.elongation
Potri.006G032000.2	N/Sig	GO:0005515	Nascent polypeptide-associated complex (NAC), alpha subunit family protein	protein.synthesis.elongation
Potri.006G032900.1	N/Sig	GO:0005515	syntaxin of plants 52	cell.vesicle transport
Potri.006G036200.1	N/Sig	GO:0003824,GO:0008152	AMP-dependent synthetase and ligase family protein	lipid metabolism.FA synthesis and FA elongation.acyl coa ligase
Potri.006G036300.1	N/Sig	GO:0003824,GO:0008152	AMP-dependent synthetase and ligase family protein	lipid metabolism.FA synthesis and FA elongation.acyl coa ligase
Potri.006G037600.1	N/Sig	GO:0030528,GO:0006355,GO:0003677	basic helix-loop-helix (bHLH) DNA-binding superfamily protein	RNA.regulation of transcription.bHLH,Basic Helix-Loop-Helix family
Potri.006G044100.1	N/Sig	GO:0003723,GO:0006396	homologue of NAP57	DNA.synthesis/chromatin structure	Ribosome biogenesis in eukaryotes (pop03008 )
Potri.006G047000.1	N/Sig	GO:0008236,GO:0006508,GO:0018738,GO:0016023,GO:0004091	S-formylglutathione hydrolase	not assigned.unknown
Potri.006G047000.4	N/Sig	GO:0018738,GO:0016023,GO:0004091	S-formylglutathione hydrolase	not assigned.unknown
Potri.006G047000.5	N/Sig	GO:0008236,GO:0006508,GO:0018738,GO:0016023,GO:0004091	S-formylglutathione hydrolase	not assigned.unknown
Potri.006G047400.1	N/Sig		alpha carbonic anhydrase 4	TCA / org transformation.carbonic anhydrases
Potri.006G047600.1	N/Sig	GO:0005515	eukaryotic translation initiation factor 3E	protein.synthesis.initiation
Potri.006G050200.3	N/Sig	GO:0003779	villin 2	cell.organisation
Potri.006G050200.5	N/Sig	GO:0003779,GO:0007010	villin 2	cell.organisation
Potri.006G050300.1	N/Sig		Protein of unknown function, DUF642	not assigned.unknown
Potri.006G050400.1	N/Sig		Protein of unknown function, DUF642	not assigned.unknown
Potri.006G050400.2	N/Sig		Protein of unknown function, DUF642	not assigned.unknown
Potri.006G052600.1	N/Sig	GO:0016760,GO:0030244,GO:0016020	Cellulose synthase family protein	cell wall.cellulose synthesis.cellulose synthase
Potri.006G052600.2	N/Sig	GO:0016760,GO:0030244,GO:0016020	Cellulose synthase family protein	cell wall.cellulose synthesis.cellulose synthase
Potri.006G055400.2	N/Sig	GO:0005515,GO:0008236,GO:0006508	Peptidase S41 family protein	protein.degradation
Potri.006G055400.5	N/Sig	GO:0005515	Peptidase S41 family protein	protein.degradation
Potri.006G058100.1	N/Sig	GO:0005506,GO:0009055,GO:0016705,GO:0020037,GO:0055114	cytochrome P450, family 712, subfamily A, polypeptide 2	misc.cytochrome P450
Potri.006G063000.1	N/Sig	GO:0004427,GO:0009678,GO:0015992,GO:0016020	Inorganic H pyrophosphatase family protein	transport.amino acids
Potri.006G066800.1	N/Sig	GO:0005515	WUS-interacting protein 2	development.unspecified
Potri.006G066800.2	N/Sig	GO:0005515	WUS-interacting protein 2	development.unspecified
Potri.006G066800.5	N/Sig	GO:0005515	WUS-interacting protein 2	development.unspecified
Potri.006G066800.6	N/Sig	GO:0005515	WUS-interacting protein 2	development.unspecified
Potri.006G070500.2	N/Sig	GO:0005524,GO:0016310,GO:0016301	galacturonic acid kinase	cell wall.precursor synthesis.sugar kinases.galacturonic acid kinase
Potri.006G070500.3	N/Sig	GO:0005524,GO:0016310,GO:0016301	galacturonic acid kinase	cell wall.precursor synthesis.sugar kinases.galacturonic acid kinase
Potri.006G073200.1	N/Sig	GO:0003735,GO:0006412,GO:0005840	Ribosomal protein L30/L7 family protein	protein.synthesis.ribosomal protein.eukaryotic.60S subunit.L7	Ribosome (pop03010 )
Potri.006G076200.1	N/Sig	GO:0004252,GO:0006508,GO:0042802,GO:0043086,GO:0005618,GO:0016020	subtilisin-like serine protease 3	protein.degradation.subtilases
Potri.006G077900.2	N/Sig	GO:0004298,GO:0051603,GO:0005839	N-terminal nucleophile aminohydrolases (Ntn hydrolases) superfamily protein	protein.degradation.ubiquitin.proteasom	Proteasome (pop03050 )
Potri.006G078200.1	N/Sig	GO:0003824,GO:0008152,GO:0016874,GO:0005524,GO:0008716	acetyl Co-enzyme a carboxylase biotin carboxylase subunit	lipid metabolism.FA synthesis and FA elongation.Acetyl CoA Carboxylation.heteromeric Complex.Biotin Carboxylase	Fatty acid metabolism (pop01212 );Fatty acid biosynthesis (pop00061 )
Potri.006G078200.3	N/Sig	GO:0003824,GO:0008152,GO:0016874,GO:0005524,GO:0008716	acetyl Co-enzyme a carboxylase biotin carboxylase subunit	lipid metabolism.FA synthesis and FA elongation.Acetyl CoA Carboxylation.heteromeric Complex.Biotin Carboxylase	Fatty acid metabolism (pop01212 );Fatty acid biosynthesis (pop00061 )
Potri.006G078200.5	N/Sig	GO:0003824,GO:0008152,GO:0016874,GO:0005524,GO:0008716	acetyl Co-enzyme a carboxylase biotin carboxylase subunit	lipid metabolism.FA synthesis and FA elongation.Acetyl CoA Carboxylation.heteromeric Complex.Biotin Carboxylase	Fatty acid metabolism (pop01212 );Fatty acid biosynthesis (pop00061 )
Potri.006G082300.1	N/Sig	GO:0003677	histone H2A 12	DNA.synthesis/chromatin structure.histone
Potri.006G082900.1	N/Sig	GO:0003777,GO:0005524,GO:0007018	ATP binding microtubule motor family protein	cell.organisation
Potri.006G085400.1	N/Sig	GO:0000166,GO:0004812,GO:0005524,GO:0006418,GO:0005737,GO:0003676,GO:0006412	Class II aminoacyl-tRNA and biotin synthetases superfamily protein	protein.aa activation.aspartate-tRNA ligase	Aminoacyl-tRNA biosynthesis (pop00970 )
Potri.006G085400.2	N/Sig	GO:0000166,GO:0004812,GO:0005524,GO:0006418,GO:0005737,GO:0003676,GO:0006412	Class II aminoacyl-tRNA and biotin synthetases superfamily protein	protein.aa activation.aspartate-tRNA ligase	Aminoacyl-tRNA biosynthesis (pop00970 )
Potri.006G087900.1	N/Sig	GO:0003735,GO:0006412,GO:0005622,GO:0005840	Ribosomal protein S7e family protein	protein.synthesis.ribosomal protein.eukaryotic.40S subunit.S7	Ribosome (pop03010 )
Potri.006G089700.1	N/Sig	GO:0016491,GO:0008152,GO:0003824,GO:0050662,GO:0044237	NAD(P)-binding Rossmann-fold superfamily protein	misc.nitrilases, *nitrile lyases, berberine bridge enzymes, reticuline oxidases, troponine reductases
Potri.006G089700.2	N/Sig	GO:0016491,GO:0008152,GO:0003824,GO:0050662,GO:0044237	senescence-associated gene 13	misc.nitrilases, *nitrile lyases, berberine bridge enzymes, reticuline oxidases, troponine reductases
Potri.006G092700.1	N/Sig	GO:0006950	Adenine nucleotide alpha hydrolases-like superfamily protein	stress.abiotic.cold
Potri.006G095000.1	N/Sig	GO:0051258,GO:0043234,GO:0003924,GO:0005525,GO:0006184,GO:0007017,GO:0005874	tubulin beta 8	cell.organisation
Potri.006G095000.3	N/Sig	GO:0051258,GO:0043234,GO:0003924,GO:0005525,GO:0006184,GO:0007017,GO:0005874	tubulin beta chain 3	cell.organisation
Potri.006G095400.2	N/Sig		chaperone protein dnaJ-related	protein.folding
Potri.006G096900.1	N/Sig	GO:0016491,GO:0055114,GO:0005507	Laccase/Diphenol oxidase family protein	secondary metabolism.simple phenols
Potri.006G097100.1	N/Sig	GO:0016491,GO:0055114,GO:0005507	Laccase/Diphenol oxidase family protein	secondary metabolism.simple phenols
Potri.006G097200.1	N/Sig	GO:0005506,GO:0009055,GO:0016491,GO:0050660,GO:0016021,GO:0055114,GO:0004601,GO:0050664	ferric reductase-like transmembrane component family protein	stress.biotic.respiratory burst
Potri.006G100000.1	N/Sig			not assigned.unknown
Potri.006G101300.1	N/Sig	GO:0004672,GO:0005524,GO:0006468	calcium-dependent protein kinase 13	signalling.calcium
Potri.006G101300.2	N/Sig	GO:0004672,GO:0005524,GO:0006468	calcium-dependent protein kinase 13	protein.postranslational modification
Potri.006G102500.1	N/Sig	GO:0000287,GO:0030976,GO:0003824	Thiamine pyrophosphate dependent pyruvate decarboxylase family protein	fermentation.PDC
Potri.006G104100.2	N/Sig	GO:0006952,GO:0009607	PYR1-like 4	stress.abiotic.unspecified
Potri.006G104400.1	N/Sig		prenylated RAB acceptor 1.B4	signalling.G-proteins
Potri.006G104500.1	N/Sig		Tautomerase/MIF superfamily protein	not assigned.unknown
Potri.006G104500.2	N/Sig		Tautomerase/MIF superfamily protein	not assigned.unknown
Potri.006G104500.3	N/Sig		Tautomerase/MIF superfamily protein	not assigned.unknown
Potri.006G107100.1	N/Sig	GO:0016740,GO:0030170,GO:0009058,GO:0016769,GO:0008483,GO:0006520	aspartate aminotransferase 1	amino acid metabolism.synthesis.central amino acid metabolism.aspartate.aspartate aminotransferase	Carbon metabolism (pop01200 );Carbon fixation in photosynthetic organisms (pop00710 )
Potri.006G107100.2	N/Sig	GO:0016740,GO:0030170,GO:0009058,GO:0016769,GO:0008483,GO:0006520	aspartate aminotransferase 1	amino acid metabolism.synthesis.central amino acid metabolism.aspartate.aspartate aminotransferase	Carbon metabolism (pop01200 );Carbon fixation in photosynthetic organisms (pop00710 )
Potri.006G108700.1	N/Sig	GO:0016020	Transmembrane proteins 14C	not assigned.unknown
Potri.006G108700.3	N/Sig	GO:0016020	Transmembrane proteins 14C	not assigned.unknown
Potri.006G110200.2	N/Sig	GO:0016881,GO:0005515	ubiquitin-conjugating enzyme 28	protein.degradation.ubiquitin.E2
Potri.006G110800.1	N/Sig	GO:0004298,GO:0051603,GO:0005839,GO:0004175,GO:0006511,GO:0019773	20S proteasome subunit PAA2	protein.degradation.ubiquitin.proteasom	Proteasome (pop03050 )
Potri.006G114800.1	N/Sig	GO:0016491,GO:0050660,GO:0055114	monodehydroascorbate reductase 1	redox.ascorbate and glutathione.ascorbate
Potri.006G114800.4	N/Sig	GO:0016491,GO:0050660,GO:0055114	monodehydroascorbate reductase 1	redox.ascorbate and glutathione.ascorbate
Potri.006G117400.3	N/Sig	GO:0000287,GO:0004743,GO:0030955,GO:0006096	Pyruvate kinase family protein	glycolysis.plastid branch.pyruvate kinase (PK)	Carbon metabolism (pop01200 );Biosynthesis of amino acids (pop01230 );Purine metabolism (pop00230 );Glycolysis / Gluconeogenesis (pop00010 )
Potri.006G118900.1	N/Sig	GO:0005524,GO:0003678,GO:0006260,GO:0009378,GO:0006281,GO:0006310	P-loop containing nucleoside triphosphate hydrolases superfamily protein	DNA.synthesis/chromatin structure
Potri.006G119000.1	N/Sig	GO:0003676,GO:0005524,GO:0008026,GO:0004386	P-loop containing nucleoside triphosphate hydrolases superfamily protein	RNA.processing.RNA helicase
Potri.006G121400.1	N/Sig	GO:0003924,GO:0005525,GO:0007264,GO:0005634,GO:0005737,GO:0005622	RAB GTPase homolog C2A	signalling.G-proteins
Potri.006G123900.1	N/Sig	GO:0005524,GO:0016887,GO:0042626,GO:0006810,GO:0055085,GO:0016021	ATP binding cassette subfamily B1	transport.ABC transporters and multidrug resistance systems
Potri.006G123900.2	N/Sig	GO:0005524,GO:0016887,GO:0042626,GO:0006810,GO:0055085,GO:0016021	ATP binding cassette subfamily B1	transport.ABC transporters and multidrug resistance systems
Potri.006G124900.1	N/Sig		Pentatricopeptide repeat (PPR) superfamily protein	development.unspecified
Potri.006G125200.1	N/Sig		TBP-associated factor 8	signalling.receptor kinases.wall associated kinase
Potri.006G125200.2	N/Sig		TBP-associated factor 8	signalling.receptor kinases.wall associated kinase
Potri.006G125500.1	N/Sig	GO:0005524,GO:0009378,GO:0006281,GO:0006310,GO:0016887	ATPase, AAA-type, CDC48 protein	cell.division	Protein processing in endoplasmic reticulum (pop04141 )
Potri.006G129000.1	N/Sig		RING/U-box superfamily protein	protein.degradation.ubiquitin.E3.RING
Potri.006G129000.3	N/Sig		RING/U-box superfamily protein	protein.degradation.ubiquitin.E3.RING
Potri.006G129200.1	N/Sig		FASCICLIN-like arabinogalactan-protein 11	cell wall.cell wall proteins.AGPs.AGP
Potri.006G129600.1	N/Sig	GO:0005515	ubiquitin 4	protein.degradation.ubiquitin.ubiquitin
Potri.006G131500.1	N/Sig	GO:0003735,GO:0006412,GO:0005622,GO:0005840	Ribosomal protein S12/S23 family protein	protein.synthesis.ribosomal protein.eukaryotic.40S subunit.S23	Ribosome (pop03010 )
Potri.006G132200.1	N/Sig	GO:0004601,GO:0020037,GO:0006979,GO:0055114	ascorbate peroxidase 2	redox.ascorbate and glutathione.ascorbate
Potri.006G132200.2	N/Sig	GO:0004601,GO:0020037,GO:0006979,GO:0055114	ascorbate peroxidase 2	redox.ascorbate and glutathione.ascorbate
Potri.006G132200.4	N/Sig	GO:0004601,GO:0020037,GO:0006979,GO:0055114	ascorbate peroxidase 2	redox.ascorbate and glutathione.ascorbate
Potri.006G132300.1	N/Sig	GO:0003676	RNA binding (RRM/RBD/RNP motifs) family protein	RNA.regulation of transcription.putative transcription regulator
Potri.006G132300.2	N/Sig	GO:0003676	RNA binding (RRM/RBD/RNP motifs) family protein	protein.degradation.ubiquitin.E3.RING
Potri.006G132500.1	N/Sig	GO:0003735,GO:0006412,GO:0005840	Ribosomal protein L4/L1 family	protein.synthesis.ribosomal protein.eukaryotic.60S subunit.L4/L1	Ribosome (pop03010 )
Potri.006G133100.2	N/Sig	GO:0016209,GO:0016491,GO:0055114	Thioredoxin superfamily protein	not assigned.unknown
Potri.006G133400.1	N/Sig	GO:0005097,GO:0032313,GO:0005622	Ypt/Rab-GAP domain of gyp1p superfamily protein	signalling.G-proteins
Potri.006G133500.1	N/Sig		Glutathione S-transferase family protein	misc.glutathione S transferases
Potri.006G133500.2	N/Sig		Glutathione S-transferase family protein	misc.glutathione S transferases
Potri.006G133500.4	N/Sig		Glutathione S-transferase family protein	misc.glutathione S transferases
Potri.006G133500.5	N/Sig		Glutathione S-transferase family protein	misc.glutathione S transferases
Potri.006G133500.6	N/Sig		glutathione transferase lambda 1	misc.glutathione S transferases
Potri.006G133500.7	N/Sig		Glutathione S-transferase family protein	misc.glutathione S transferases
Potri.006G133500.8	N/Sig		Glutathione S-transferase family protein	misc.glutathione S transferases
Potri.006G136500.1	N/Sig	GO:0006413,GO:0005634,GO:0003743	eukaryotic translation initiation factor 3K	protein.synthesis.initiation
Potri.006G144500.2	N/Sig	GO:0004553,GO:0005975,GO:0004565,GO:0009341	beta-galactosidase 12	misc.gluco-, galacto- and mannosidases.beta-galactosidase
Potri.006G144500.3	N/Sig	GO:0004553,GO:0005975,GO:0004565,GO:0009341	beta-galactosidase 12	misc.gluco-, galacto- and mannosidases.beta-galactosidase
Potri.006G146200.1	N/Sig		zinc ion binding	RNA.RNA binding
Potri.006G148200.1	N/Sig	GO:0003700,GO:0043565,GO:0006355,GO:0005634	heat shock transcription factor A2	RNA.regulation of transcription.HSF,Heat-shock transcription factor family
Potri.006G148600.1	N/Sig	GO:0006334,GO:0005634	nucleosome assembly protein 1;2	DNA.synthesis/chromatin structure
Potri.006G149100.2	N/Sig	GO:0015031,GO:0008565	SNARE-like superfamily protein	protein.targeting.secretory pathway.unspecified
Potri.006G152000.1	N/Sig	GO:0004672,GO:0005524,GO:0006468	Protein kinase superfamily protein	protein.postranslational modification.kinase.receptor like cytoplasmatic kinase VII
Potri.006G152000.3	N/Sig	GO:0004672,GO:0005524,GO:0006468	Protein kinase superfamily protein	protein.postranslational modification.kinase.receptor like cytoplasmatic kinase VII
Potri.006G152600.1	N/Sig	GO:0003872,GO:0006096,GO:0005945	phosphofructokinase 3	glycolysis.plastid branch.phosphofructokinase (PFK)	Carbon metabolism (pop01200 );Glycolysis / Gluconeogenesis (pop00010 )
Potri.006G153900.2	N/Sig	GO:0000166,GO:0004812,GO:0005524,GO:0006418,GO:0005737,GO:0003676,GO:0006412	Class II aminoacyl-tRNA and biotin synthetases superfamily protein	protein.aa activation.asparagine-tRNA ligase	Aminoacyl-tRNA biosynthesis (pop00970 )
Potri.006G153900.3	N/Sig	GO:0000166,GO:0004812,GO:0005524,GO:0006418,GO:0005737,GO:0003676,GO:0006412	Class II aminoacyl-tRNA and biotin synthetases superfamily protein	protein.aa activation.asparagine-tRNA ligase	Aminoacyl-tRNA biosynthesis (pop00970 )
Potri.006G153900.4	N/Sig	GO:0000166,GO:0004812,GO:0005524,GO:0006418,GO:0005737,GO:0003676,GO:0006412	Class II aminoacyl-tRNA and biotin synthetases superfamily protein	protein.aa activation.asparagine-tRNA ligase	Aminoacyl-tRNA biosynthesis (pop00970 )
Potri.006G154000.1	N/Sig	GO:0015031	SNF7 family protein	RNA.regulation of transcription.SNF7	Endocytosis (pop04144 )
Potri.006G154000.2	N/Sig	GO:0015031	SNF7 family protein	RNA.regulation of transcription.SNF7	Endocytosis (pop04144 )
Potri.006G154000.7	N/Sig	GO:0015031	SNF7 family protein	RNA.regulation of transcription.SNF7	Endocytosis (pop04144 )
Potri.006G154800.1	N/Sig		RING/FYVE/PHD zinc finger superfamily protein	protein.degradation.ubiquitin.E3.RING
Potri.006G155100.1	N/Sig	GO:0005524,GO:0016887	regulatory particle triple-A ATPase 6A	protein.degradation.ubiquitin.proteasom	Proteasome (pop03050 )
Potri.006G160600.1	N/Sig		Glyoxalase/Bleomycin resistance protein/Dioxygenase superfamily protein	amino acid metabolism.degradation.aspartate family.threonine
Potri.006G160600.2	N/Sig		Glyoxalase/Bleomycin resistance protein/Dioxygenase superfamily protein	amino acid metabolism.degradation.aspartate family.threonine
Potri.006G162300.1	N/Sig		Leucine-rich repeat (LRR) family protein	cell wall.cell wall proteins.LRR
Potri.006G165300.2	N/Sig	GO:0003779	villin 4	cell.organisation
Potri.006G165300.4	N/Sig	GO:0003779	villin 4	cell.organisation
Potri.006G165900.1	N/Sig	GO:0000166,GO:0046872,GO:0003824,GO:0008152,GO:0016020,GO:0015662,GO:0006812,GO:0006754	H(+)-ATPase 2	transport.p- and v-ATPases
Potri.006G171100.1	N/Sig	GO:0016758,GO:0008152	UDP-glucosyl transferase 78D2	misc.UDP glucosyl and glucoronyl transferases
Potri.006G171200.1	N/Sig	GO:0016758,GO:0008152	UDP-glucosyl transferase 78D2	misc.UDP glucosyl and glucoronyl transferases
Potri.006G171500.1	N/Sig	GO:0005525	ADP-ribosylation factor 3	protein.targeting.secretory pathway.unspecified
Potri.006G184100.1	N/Sig	GO:0005507,GO:0009055	early nodulin-like protein 15	misc.plastocyanin-like
Potri.006G185000.2	N/Sig	GO:0003723,GO:0003746,GO:0043022,GO:0006452,GO:0045901,GO:0045905,GO:0008612	eukaryotic elongation factor 5A-3	protein.synthesis.initiation
Potri.006G188700.1	N/Sig	GO:0003677,GO:0005524,GO:0006260,GO:0016851,GO:0015979,GO:0015995	Minichromosome maintenance (MCM2/3/5) family protein	DNA.synthesis/chromatin structure	DNA replication (pop03030 );Cell cycle (pop04110 );Cell cycle - yeast (pop04111 )
Potri.006G193700.2	N/Sig	GO:0003700,GO:0043565,GO:0006355,GO:0003677,GO:0005634,GO:0006351,GO:0016563	homeobox from Arabidopsis thaliana	RNA.regulation of transcription.HB,Homeobox transcription factor family
Potri.006G194400.1	N/Sig	GO:0006950,GO:0001671,GO:0051087,GO:0005737	Aha1 domain-containing protein	not assigned.unknown
Potri.006G196100.1	N/Sig	GO:0016787	protein phosphatase 2A-4	protein.postranslational modification
Potri.006G196100.2	N/Sig	GO:0016787	protein phosphatase 2A-3	protein.postranslational modification
Potri.006G204200.1	N/Sig		NDR1/HIN1-like 1	stress.biotic
Potri.006G204700.1	N/Sig	GO:0004190,GO:0006508	Eukaryotic aspartyl protease family protein	RNA.regulation of transcription.unclassified
Potri.006G204900.3	N/Sig	GO:0016209,GO:0016491,GO:0055114	2-cysteine peroxiredoxin B	redox.peroxiredoxin.BAS1
Potri.006G205000.1	N/Sig		Mitochondrial transcription termination factor family protein	RNA.regulation of transcription.unclassified
Potri.006G205700.3	N/Sig		ubiquitin E2 variant 1D-4	protein.degradation.ubiquitin.E2
Potri.006G205700.7	N/Sig	GO:0016881	MMS ZWEI homologue 3	protein.degradation.ubiquitin.E2
Potri.006G206400.1	N/Sig	GO:0016491,GO:0008152	NAD(P)-binding Rossmann-fold superfamily protein	misc.short chain dehydrogenase/reductase (SDR)
Potri.006G207100.1	N/Sig	GO:0016491,GO:0008152	NAD(P)-binding Rossmann-fold superfamily protein	misc.short chain dehydrogenase/reductase (SDR)
Potri.006G209800.1	N/Sig	GO:0019843,GO:0005622,GO:0003723	Ribosomal protein S4	protein.synthesis.ribosomal protein.eukaryotic.40S subunit.S9	Ribosome (pop03010 )
Potri.006G210700.1	N/Sig	GO:0003777,GO:0005524,GO:0007018	P-loop containing nucleoside triphosphate hydrolases superfamily protein	cell.organisation
Potri.006G210700.2	N/Sig	GO:0003777,GO:0005524,GO:0007018	P-loop containing nucleoside triphosphate hydrolases superfamily protein	cell.organisation
Potri.006G214000.1	N/Sig	GO:0003854,GO:0016616,GO:0006694,GO:0055114,GO:0003824,GO:0050662,GO:0044237,GO:0009058,GO:0008831,GO:0045226	UDP-glucuronic acid decarboxylase 1	cell wall.precursor synthesis.UXS
Potri.006G214000.2	N/Sig	GO:0003854,GO:0016616,GO:0006694,GO:0055114,GO:0003824,GO:0050662,GO:0044237,GO:0009058,GO:0008831,GO:0045226	UDP-glucuronic acid decarboxylase 1	cell wall.precursor synthesis.UXS
Potri.006G214100.1	N/Sig	GO:0003735,GO:0006412,GO:0005622,GO:0005840	Ribosomal L29 family protein	protein.synthesis.ribosomal protein.eukaryotic.60S subunit.L35	Ribosome (pop03010 )
Potri.006G214200.1	N/Sig	GO:0003735,GO:0006412,GO:0005622,GO:0005840	Ribosomal L29 family protein	protein.synthesis.ribosomal protein.eukaryotic.60S subunit.L35	Ribosome (pop03010 )
Potri.006G215900.1	N/Sig		Tetratricopeptide repeat (TPR)-like superfamily protein	not assigned.unknown
Potri.006G216800.1	N/Sig		Protein of unknown function, DUF547	RNA.regulation of transcription.NAC domain transcription factor family
Potri.006G216800.2	N/Sig		Protein of unknown function, DUF547	RNA.regulation of transcription.NAC domain transcription factor family
Potri.006G218600.1	N/Sig	GO:0016491,GO:0055114	FAD/NAD(P)-binding oxidoreductase	redox.misc
Potri.006G219900.1	N/Sig	GO:0044237	NagB/RpiA/CoA transferase-like superfamily protein	protein.synthesis.initiation	Cysteine and methionine metabolism (pop00270 )
Potri.006G219900.3	N/Sig	GO:0044237	NagB/RpiA/CoA transferase-like superfamily protein	protein.synthesis.initiation	Cysteine and methionine metabolism (pop00270 )
Potri.006G219900.7	N/Sig	GO:0044237	NagB/RpiA/CoA transferase-like superfamily protein	protein.synthesis.initiation	Cysteine and methionine metabolism (pop00270 )
Potri.006G222900.2	N/Sig	GO:0016810,GO:0006807	Nitrilase/cyanide hydratase and apolipoprotein N-acyltransferase family protein	misc.nitrilases, *nitrile lyases, berberine bridge enzymes, reticuline oxidases, troponine reductases
Potri.006G222900.3	N/Sig	GO:0016810,GO:0006807	Nitrilase/cyanide hydratase and apolipoprotein N-acyltransferase family protein	misc.nitrilases, *nitrile lyases, berberine bridge enzymes, reticuline oxidases, troponine reductases
Potri.006G223900.1	N/Sig		17.6 kDa class II heat shock protein	stress.abiotic.heat
Potri.006G224500.1	N/Sig	GO:0008237,GO:0008270,GO:0006508	aminopeptidase M1	protein.degradation
Potri.006G224500.2	N/Sig	GO:0008237,GO:0008270,GO:0006508	aminopeptidase M1	protein.degradation
Potri.006G224500.3	N/Sig	GO:0008237,GO:0008270,GO:0006508	aminopeptidase M1	protein.degradation
Potri.006G224500.5	N/Sig	GO:0008237,GO:0008270,GO:0006508	aminopeptidase M1	protein.degradation
Potri.006G224500.6	N/Sig	GO:0008237,GO:0008270,GO:0006508	aminopeptidase M1	protein.degradation
Potri.006G229300.10	N/Sig	GO:0016829,GO:0006520,GO:0004375,GO:0055114	glycine decarboxylase P-protein 1	amino acid metabolism.degradation.serine-glycine-cysteine group.glycine
Potri.006G229300.11	N/Sig	GO:0016829,GO:0006520,GO:0004375,GO:0055114	glycine decarboxylase P-protein 1	amino acid metabolism.degradation.serine-glycine-cysteine group.glycine
Potri.006G229300.2	N/Sig	GO:0004375,GO:0055114	glycine decarboxylase P-protein 1	amino acid metabolism.degradation.serine-glycine-cysteine group.glycine
Potri.006G229300.3	N/Sig	GO:0004375,GO:0055114	glycine decarboxylase P-protein 1	amino acid metabolism.degradation.serine-glycine-cysteine group.glycine
Potri.006G229300.4	N/Sig	GO:0016829,GO:0006520,GO:0004375,GO:0055114	glycine decarboxylase P-protein 1	amino acid metabolism.degradation.serine-glycine-cysteine group.glycine
Potri.006G229300.5	N/Sig	GO:0016829,GO:0006520,GO:0004375,GO:0055114	glycine decarboxylase P-protein 1	amino acid metabolism.degradation.serine-glycine-cysteine group.glycine
Potri.006G229300.8	N/Sig	GO:0016829,GO:0006520,GO:0004375,GO:0055114	glycine decarboxylase P-protein 1	amino acid metabolism.degradation.serine-glycine-cysteine group.glycine
Potri.006G229300.9	N/Sig	GO:0016829,GO:0006520,GO:0004375,GO:0055114	glycine decarboxylase P-protein 1	amino acid metabolism.degradation.serine-glycine-cysteine group.glycine
Potri.006G235100.1	N/Sig	GO:0003872,GO:0006096,GO:0005945	phosphofructokinase 3	glycolysis.plastid branch.phosphofructokinase (PFK)	Carbon metabolism (pop01200 );Glycolysis / Gluconeogenesis (pop00010 )
Potri.006G241500.1	N/Sig	GO:0016740,GO:0030170,GO:0009058,GO:0016769,GO:0008483,GO:0006520	aspartate aminotransferase 3	amino acid metabolism.synthesis.central amino acid metabolism.aspartate.aspartate aminotransferase	Carbon metabolism (pop01200 );Carbon fixation in photosynthetic organisms (pop00710 )
Potri.006G241500.2	N/Sig	GO:0016740,GO:0030170,GO:0009058,GO:0016769,GO:0008483,GO:0006520	aspartate aminotransferase 3	amino acid metabolism.synthesis.central amino acid metabolism.aspartate.aspartate aminotransferase	Carbon metabolism (pop01200 );Carbon fixation in photosynthetic organisms (pop00710 )
Potri.006G241600.2	N/Sig	GO:0016740,GO:0030170,GO:0009058,GO:0016769,GO:0008483,GO:0006520	aspartate aminotransferase 3	amino acid metabolism.synthesis.central amino acid metabolism.aspartate.aspartate aminotransferase	Carbon metabolism (pop01200 );Carbon fixation in photosynthetic organisms (pop00710 )
Potri.006G241600.3	N/Sig	GO:0016740,GO:0030170,GO:0009058,GO:0016769,GO:0008483,GO:0006520	aspartate aminotransferase 3	amino acid metabolism.synthesis.central amino acid metabolism.aspartate.aspartate aminotransferase	Carbon metabolism (pop01200 );Carbon fixation in photosynthetic organisms (pop00710 )
Potri.006G241600.4	N/Sig	GO:0016740,GO:0030170,GO:0009058,GO:0016769,GO:0008483,GO:0006520	aspartate aminotransferase 3	amino acid metabolism.synthesis.central amino acid metabolism.aspartate.aspartate aminotransferase	Carbon metabolism (pop01200 );Carbon fixation in photosynthetic organisms (pop00710 )
Potri.006G242000.2	N/Sig	GO:0004298,GO:0051603,GO:0005839	20S proteasome beta subunit G1	protein.degradation.ubiquitin.proteasom	Proteasome (pop03050 )
Potri.006G242000.3	N/Sig	GO:0004298,GO:0051603,GO:0005839	20S proteasome beta subunit G1	protein.degradation.ubiquitin.proteasom	Proteasome (pop03050 )
Potri.006G243300.1	N/Sig	GO:0003735,GO:0006412,GO:0005622,GO:0005840	Zinc-binding ribosomal protein family protein	protein.synthesis.ribosomal protein.eukaryotic.60S subunit.L37	Ribosome (pop03010 )
Potri.006G243300.2	N/Sig	GO:0003735,GO:0006412,GO:0005622,GO:0005840	Zinc-binding ribosomal protein family protein	protein.synthesis.ribosomal protein.eukaryotic.60S subunit.L37	Ribosome (pop03010 )
Potri.006G243300.4	N/Sig	GO:0003735,GO:0006412,GO:0005622,GO:0005840	Zinc-binding ribosomal protein family protein	protein.synthesis.ribosomal protein.eukaryotic.60S subunit.L37	Ribosome (pop03010 )
Potri.006G243300.6	N/Sig	GO:0003735,GO:0006412,GO:0005622,GO:0005840	Zinc-binding ribosomal protein family protein	protein.synthesis.ribosomal protein.eukaryotic.60S subunit.L37	Ribosome (pop03010 )
Potri.006G248200.1	N/Sig	GO:0004499,GO:0050660,GO:0050661,GO:0055114,GO:0016491	Flavin-binding monooxygenase family protein	misc.oxidases - copper, flavone etc
Potri.006G250200.1	N/Sig	GO:0005515	Coatomer, beta\' subunit	cell.vesicle transport
Potri.006G250200.2	N/Sig	GO:0005515	Coatomer, beta\' subunit	cell.vesicle transport
Potri.006G250300.1	N/Sig	GO:0005525,GO:0007264,GO:0003723,GO:0003724,GO:0005622	RAN GTPase 3	signalling.G-proteins
Potri.006G250300.4	N/Sig	GO:0005525,GO:0007264,GO:0005622	RAN GTPase 3	signalling.G-proteins
Potri.006G250300.5	N/Sig	GO:0005525,GO:0007264,GO:0003723,GO:0003724,GO:0005622	RAN GTPase 3	signalling.G-proteins
Potri.006G251900.2	N/Sig	GO:0016760,GO:0030244,GO:0016020	cellulose synthase 1	cell wall.cellulose synthesis.cellulose synthase
Potri.006G251900.4	N/Sig	GO:0016760,GO:0030244,GO:0016020	cellulose synthase 1	cell wall.cellulose synthesis.cellulose synthase
Potri.006G251900.6	N/Sig	GO:0016760,GO:0030244,GO:0016020	cellulose synthase 1	cell wall.cellulose synthesis.cellulose synthase
Potri.006G253100.1	N/Sig	GO:0003676,GO:0005524,GO:0008026,GO:0004386	DEAD/DEAH box RNA helicase family protein	RNA.processing.RNA helicase	RNA transport (pop03013 );Spliceosome (pop03040 );mRNA surveillance pathway (pop03015 )
Potri.006G260200.3	N/Sig	GO:0016740,GO:0030170,GO:0009058,GO:0016769,GO:0008483,GO:0006520	aspartate aminotransferase 5	amino acid metabolism.synthesis.central amino acid metabolism.aspartate.aspartate aminotransferase
Potri.006G262700.1	N/Sig	GO:0005524,GO:0008134,GO:0006355,GO:0019538,GO:0016887	casein lytic proteinase B4	stress.abiotic.heat
Potri.006G262700.2	N/Sig	GO:0005524,GO:0008134,GO:0006355,GO:0019538,GO:0016887	casein lytic proteinase B4	stress.abiotic.heat
Potri.006G264500.1	N/Sig	GO:0016021	Endomembrane protein 70 protein family	not assigned.unknown
Potri.006G264600.1	N/Sig	GO:0005507,GO:0009055	early nodulin-like protein 14	misc.plastocyanin-like
Potri.006G272700.1	N/Sig	GO:0003854,GO:0016616,GO:0006694,GO:0055114,GO:0003824,GO:0050662,GO:0044237,GO:0009058,GO:0008831,GO:0045226	rhamnose biosynthesis 1	cell wall.precursor synthesis.UDP-glucose 4,6-dehydratase
Potri.007G004600.1	N/Sig	GO:0004222,GO:0006508	Zincin-like metalloproteases family protein	protein.degradation
Potri.007G004600.2	N/Sig	GO:0004222,GO:0006508	Zincin-like metalloproteases family protein	protein.degradation
Potri.007G009100.1	N/Sig	GO:0016491,GO:0055114,GO:0016616,GO:0030060,GO:0006108	peroxisomal NAD-malate dehydrogenase 1	gluconeogenesis / glyoxylate cycle.Malate DH
Potri.007G009100.2	N/Sig	GO:0016491,GO:0055114,GO:0003854,GO:0016616,GO:0006694,GO:0030060,GO:0006108	peroxisomal NAD-malate dehydrogenase 1	gluconeogenesis / glyoxylate cycle.Malate DH
Potri.007G010300.1	N/Sig	GO:0003872,GO:0006096,GO:0005945	phosphofructokinase 5	glycolysis.plastid branch.phosphofructokinase (PFK)	Carbon metabolism (pop01200 );Glycolysis / Gluconeogenesis (pop00010 )
Potri.007G012500.1	N/Sig	GO:0003677,GO:0006352,GO:0005634,GO:0006334,GO:0000786	Histone superfamily protein	DNA.synthesis/chromatin structure.histone
Potri.007G013400.1	N/Sig	GO:0016853	peptidylprolyl cis/trans isomerase, NIMA-interacting 1	cell.cycle
Potri.007G015300.1	N/Sig	GO:0008236,GO:0006508	Serine carboxypeptidase S28 family protein	protein.degradation.serine protease
Potri.007G015300.2	N/Sig	GO:0008236,GO:0006508	Serine carboxypeptidase S28 family protein	protein.degradation.serine protease
Potri.007G015400.1	N/Sig	GO:0008236,GO:0006508	Serine carboxypeptidase S28 family protein	protein.degradation.serine protease
Potri.007G015400.2	N/Sig	GO:0008236,GO:0006508	Serine carboxypeptidase S28 family protein	protein.degradation.serine protease
Potri.007G015400.3	N/Sig	GO:0008236,GO:0006508	Serine carboxypeptidase S28 family protein	protein.degradation.serine protease
Potri.007G018000.1	N/Sig	GO:0045454,GO:0016491,GO:0015035,GO:0009055,GO:0006662	thioredoxin H-type 1	redox.thioredoxin
Potri.007G020400.1	N/Sig	GO:0045454	phosducin-like protein 3 homolog	cell.organisation
Potri.007G020400.2	N/Sig	GO:0045454	phosducin-like protein 3 homolog	cell.organisation
Potri.007G022700.1	N/Sig	GO:0000287,GO:0004427,GO:0006796,GO:0005737	pyrophosphorylase 2	nucleotide metabolism.phosphotransfer and pyrophosphatases.misc
Potri.007G022700.4	N/Sig	GO:0000287,GO:0004427,GO:0006796,GO:0005737	pyrophosphorylase 2	nucleotide metabolism.phosphotransfer and pyrophosphatases.misc
Potri.007G026400.4	N/Sig	GO:0009055,GO:0016491,GO:0055114	succinate dehydrogenase 1-1	TCA / org transformation.TCA.succinate dehydrogenase
Potri.007G029600.1	N/Sig	GO:0010181,GO:0016491,GO:0009055,GO:0050662	Quinone reductase family protein	lipid metabolism.exotics(steroids, squalene etc)
Potri.007G030100.1	N/Sig	GO:0009987	aminopeptidase P1	protein.degradation.metalloprotease
Potri.007G031000.1	N/Sig	GO:0004579,GO:0018279,GO:0005789	dolichyl-diphosphooligosaccharide-protein glycosyltransferase 48kDa subunit family protein	protein.glycosylation	N-Glycan biosynthesis (pop00510 )
Potri.007G031000.3	N/Sig	GO:0004579,GO:0018279,GO:0005789	dolichyl-diphosphooligosaccharide-protein glycosyltransferase 48kDa subunit family protein	protein.glycosylation	N-Glycan biosynthesis (pop00510 )
Potri.007G036500.1	N/Sig	GO:0003854,GO:0016616,GO:0006694,GO:0055114,GO:0003824,GO:0050662,GO:0044237,GO:0009058	NmrA-like negative transcriptional regulator family protein	secondary metabolism.flavonoids.isoflavones.isoflavone reductase
Potri.007G038300.1	N/Sig	GO:0016491,GO:0055114,GO:0005507	SKU5 similar 17	misc.oxidases - copper, flavone etc
Potri.007G038300.2	N/Sig	GO:0016491,GO:0055114,GO:0005507	SKU5 similar 17	misc.oxidases - copper, flavone etc
Potri.007G043800.1	N/Sig	GO:0003700,GO:0043565,GO:0006355,GO:0005634	heat shock factor 4	RNA.regulation of transcription.HSF,Heat-shock transcription factor family
Potri.007G043800.2	N/Sig	GO:0003700,GO:0043565,GO:0006355,GO:0005634	heat shock factor 4	RNA.regulation of transcription.HSF,Heat-shock transcription factor family
Potri.007G047200.2	N/Sig	GO:0045735	RmlC-like cupins superfamily protein	development.storage proteins
Potri.007G051200.1	N/Sig			not assigned.unknown
Potri.007G051500.3	N/Sig	GO:0005515	transducin family protein / WD-40 repeat family protein	not assigned.unknown
Potri.007G060900.1	N/Sig	GO:0008152	aconitase 1	TCA / org transformation.TCA.aconitase	Carbon metabolism (pop01200 );2-Oxocarboxylic acid metabolism (pop01210 );Glyoxylate and dicarboxylate metabolism (pop00630 );Biosynthesis of amino acids (pop01230 );Citrate cycle (TCA cycle) (pop00020 )
Potri.007G067500.1	N/Sig	GO:0005515	related to ubiquitin 1	protein.degradation.ubiquitin.ubiquitin
Potri.007G069600.2	N/Sig	GO:0004356,GO:0006807,GO:0006542	glutamine synthase clone R1	N-metabolism.ammonia metabolism.glutamine synthetase
Potri.007G069600.3	N/Sig	GO:0004356,GO:0006807,GO:0006542	glutamine synthase clone R1	N-metabolism.ammonia metabolism.glutamine synthetase
Potri.007G070000.2	N/Sig	GO:0003676,GO:0005524,GO:0008026,GO:0004386	eukaryotic initiation factor 4A-III	RNA.processing.RNA helicase	RNA transport (pop03013 );mRNA surveillance pathway (pop03015 );Spliceosome (pop03040 )
Potri.007G070300.1	N/Sig	GO:0000166,GO:0004813,GO:0005524,GO:0006419,GO:0005737,GO:0006412	Alanyl-tRNA synthetase	protein.aa activation.alanine-tRNA ligase	Aminoacyl-tRNA biosynthesis (pop00970 )
Potri.007G071100.2	N/Sig	GO:0003676	nucleolin like 2	protein.synthesis.ribosome biogenesis.Pre-rRNA processing and modifications.snoRNPs
Potri.007G071100.3	N/Sig	GO:0003676	nucleolin like 2	protein.synthesis.ribosome biogenesis.Pre-rRNA processing and modifications.snoRNPs
Potri.007G076500.5	N/Sig	GO:0016760,GO:0030244,GO:0016020	cellulose synthase 6	cell wall.cellulose synthesis.cellulose synthase
Potri.007G076500.6	N/Sig	GO:0016760,GO:0030244,GO:0016020	cellulose synthase 6	cell wall.cellulose synthesis.cellulose synthase
Potri.007G076900.5	N/Sig	GO:0005515	26S proteasome regulatory subunit, putative (RPN5)	protein.degradation.ubiquitin.proteasom	Proteasome (pop03050 )
Potri.007G079500.1	N/Sig		copper ion binding;cobalt ion binding;zinc ion binding	not assigned.unknown
Potri.007G081200.1	N/Sig	GO:0005506,GO:0009055,GO:0016705,GO:0020037,GO:0055114	cytochrome P450, family 78, subfamily A, polypeptide 7	misc.cytochrome P450
Potri.007G081200.2	N/Sig	GO:0005506,GO:0009055,GO:0016705,GO:0020037,GO:0055114	cytochrome P450, family 78, subfamily A, polypeptide 7	misc.cytochrome P450
Potri.007G085200.1	N/Sig	GO:0015934,GO:0006412,GO:0003735	Translation protein SH3-like family protein	protein.synthesis.ribosomal protein.eukaryotic.60S subunit.L26	Ribosome (pop03010 )
Potri.007G087200.2	N/Sig	GO:0005515	binding	not assigned.unknown
Potri.007G087200.5	N/Sig	GO:0005515	binding	not assigned.unknown
Potri.007G088400.4	N/Sig	GO:0016740,GO:0030170,GO:0009058,GO:0016769	aspartate aminotransferase	amino acid metabolism.synthesis.central amino acid metabolism.aspartate.aspartate aminotransferase
Potri.007G092500.1	N/Sig	GO:0005509,GO:0005544	annexin 2	cell.organisation
Potri.007G092500.3	N/Sig	GO:0005509,GO:0005544	annexin 2	cell.organisation
Potri.007G095700.1	N/Sig	GO:0003849,GO:0009073	3-deoxy-D-arabino-heptulosonate 7-phosphate synthase 1	amino acid metabolism.synthesis.aromatic aa.chorismate.3-deoxy-D-arabino-heptulosonate 7-phosphate synthase	Biosynthesis of amino acids (pop01230 );Phenylalanine, tyrosine and tryptophan biosynthesis (pop00400 )
Potri.007G096300.3	N/Sig	GO:0003735,GO:0006412,GO:0005622,GO:0005840	Ribosomal protein S6e	protein.synthesis.ribosomal protein.eukaryotic.40S subunit.S6	Ribosome (pop03010 )
Potri.007G096400.11	N/Sig	GO:0004672,GO:0005524,GO:0006468	Protein kinase superfamily protein	protein.postranslational modification
Potri.007G096400.4	N/Sig	GO:0004672,GO:0005524,GO:0006468	Protein kinase superfamily protein	protein.postranslational modification
Potri.007G096400.5	N/Sig	GO:0004672,GO:0005524,GO:0006468	Protein kinase superfamily protein	protein.postranslational modification
Potri.007G096400.7	N/Sig	GO:0004672,GO:0005524,GO:0006468	SNF1-related protein kinase 2.7	protein.postranslational modification
Potri.007G098500.1	N/Sig		Plant protein of unknown function (DUF869)	cell.organisation
Potri.007G098500.2	N/Sig		Plant protein of unknown function (DUF869)	cell.organisation
Potri.007G104000.2	N/Sig	GO:0008168,GO:0008152	S-adenosyl-L-methionine-dependent methyltransferases superfamily protein	stress.abiotic.drought/salt
Potri.007G104000.3	N/Sig	GO:0008168,GO:0008152	S-adenosyl-L-methionine-dependent methyltransferases superfamily protein	stress.abiotic.drought/salt
Potri.007G106000.1	N/Sig		SWIM zinc finger family protein	RNA.regulation of transcription.unclassified
Potri.007G115300.1	N/Sig		GDP dissociation inhibitor family protein / Rab GTPase activator family protein	signalling.G-proteins
Potri.007G116400.1	N/Sig			not assigned.unknown
Potri.007G118800.1	N/Sig	GO:0004871,GO:0009416	Phototropic-responsive NPH3 family protein	signalling.light
Potri.007G118800.2	N/Sig	GO:0004871,GO:0009416	Phototropic-responsive NPH3 family protein	signalling.light
Potri.007G124000.3	N/Sig	GO:0004672,GO:0005524,GO:0006468	Protein kinase superfamily protein	protein.postranslational modification.kinase.receptor like cytoplasmatic kinase VII
Potri.007G124300.1	N/Sig		kinase interacting family protein	protein.postranslational modification
Potri.007G124300.2	N/Sig		kinase interacting family protein	protein.postranslational modification
Potri.007G124300.3	N/Sig		kinase interacting family protein	protein.postranslational modification
Potri.007G126500.1	N/Sig	GO:0000166,GO:0004812,GO:0005524,GO:0006418,GO:0005737,GO:0006412	tRNA synthetase class I (I, L, M and V) family protein	protein.aa activation.isoleucine-tRNA ligase	Aminoacyl-tRNA biosynthesis (pop00970 )
Potri.007G131800.1	N/Sig	GO:0003735,GO:0006412,GO:0005622,GO:0005840	Ribosomal L38e protein family	protein.synthesis.ribosomal protein.eukaryotic.60S subunit.L38	Ribosome (pop03010 )
Potri.007G137200.2	N/Sig		26S proteasome regulatory subunit S2 1A	protein.degradation.ubiquitin.proteasom	Proteasome (pop03050 )
Potri.007G146600.1	N/Sig		guanosine nucleotide diphosphate dissociation inhibitor 1	signalling.G-proteins
Potri.007G147300.1	N/Sig	GO:0004489,GO:0006555,GO:0055114	methylenetetrahydrofolate reductase 2	C1-metabolism.methylenetetrahydrofolate reductase
Potri.008G002900.1	N/Sig	GO:0004372,GO:0006544,GO:0006563,GO:0016829,GO:0006520	serine transhydroxymethyltransferase 1	PS.photorespiration.serine hydroxymethyltransferase	Glyoxylate and dicarboxylate metabolism (pop00630 )
Potri.008G002900.10	N/Sig	GO:0004372,GO:0006544,GO:0006563,GO:0016829,GO:0006520	serine transhydroxymethyltransferase 1	PS.photorespiration.serine hydroxymethyltransferase	Glyoxylate and dicarboxylate metabolism (pop00630 )
Potri.008G002900.11	N/Sig	GO:0004372,GO:0006544,GO:0006563,GO:0016829,GO:0006520	serine transhydroxymethyltransferase 1	PS.photorespiration.serine hydroxymethyltransferase	Glyoxylate and dicarboxylate metabolism (pop00630 )
Potri.008G002900.13	N/Sig	GO:0004372,GO:0006544,GO:0006563,GO:0016829,GO:0006520	serine transhydroxymethyltransferase 1	PS.photorespiration.serine hydroxymethyltransferase	Glyoxylate and dicarboxylate metabolism (pop00630 )
Potri.008G002900.9	N/Sig	GO:0004372,GO:0006544,GO:0006563,GO:0016829,GO:0006520	serine transhydroxymethyltransferase 1	PS.photorespiration.serine hydroxymethyltransferase	Glyoxylate and dicarboxylate metabolism (pop00630 )
Potri.008G003500.1	N/Sig	GO:0004427,GO:0009678,GO:0015992,GO:0016020	Inorganic H pyrophosphatase family protein	transport.H+ transporting pyrophosphatase
Potri.008G005000.2	N/Sig	GO:0005524,GO:0016820,GO:0015991,GO:0033178	vacuolar ATP synthase subunit A	transport.p- and v-ATPases.H+-transporting two-sector ATPase
Potri.008G005000.3	N/Sig	GO:0005524,GO:0016820,GO:0015991,GO:0033178,GO:0046933,GO:0046961,GO:0015992,GO:0046034,GO:0016469	vacuolar ATP synthase subunit A	transport.p- and v-ATPases.H+-transporting two-sector ATPase
Potri.008G009500.1	N/Sig	GO:0016616,GO:0051287,GO:0008152,GO:0055114,GO:0016597,GO:0048037,GO:0004455,GO:0008652,GO:0006564,GO:0004617	D-3-phosphoglycerate dehydrogenase	amino acid metabolism.synthesis.serine-glycine-cysteine group.serine.phosphoglycerate dehydrogenase	Carbon metabolism (pop01200 );Biosynthesis of amino acids (pop01230 );Glycine, serine and threonine metabolism (pop00260 )
Potri.008G010200.1	N/Sig	GO:0000166,GO:0004812,GO:0005524,GO:0006418,GO:0005737,GO:0006412	Tyrosyl-tRNA synthetase, class Ib, bacterial/mitochondrial	protein.aa activation.tyrosine-tRNA ligase
Potri.008G012400.3	N/Sig		FASCICLIN-like arabinogalactan protein 17 precursor	cell wall.cell wall proteins.AGPs.AGP
Potri.008G013500.1	N/Sig	GO:0004553,GO:0005975	Glycosyl hydrolase family protein	cell wall.degradation.cellulases and beta -1,4-glucanases
Potri.008G018800.1	N/Sig	GO:0031072,GO:0051082,GO:0006457	DNAJ homologue 2	stress.abiotic.heat
Potri.008G020000.1	N/Sig		Ribosomal protein S25 family protein	protein.synthesis.ribosomal protein.eukaryotic.40S subunit.S25
Potri.008G020000.2	N/Sig		Ribosomal protein S25 family protein	protein.synthesis.ribosomal protein.eukaryotic.40S subunit.S25
Potri.008G020200.1	N/Sig	GO:0004055,GO:0005524,GO:0006526	arginosuccinate synthase family	amino acid metabolism.synthesis.glutamate family.arginine.arginosuccinate synthase
Potri.008G023800.1	N/Sig	GO:0046872,GO:0030001	homolog of anti-oxidant 1	metal handling.binding, chelation and storage
Potri.008G027100.4	N/Sig	GO:0000287,GO:0004743,GO:0030955,GO:0006096	Pyruvate kinase family protein	glycolysis.plastid branch.pyruvate kinase (PK)	Carbon metabolism (pop01200 );Biosynthesis of amino acids (pop01230 );Purine metabolism (pop00230 );Glycolysis / Gluconeogenesis (pop00010 )
Potri.008G027100.5	N/Sig	GO:0000287,GO:0004743,GO:0030955,GO:0006096	Pyruvate kinase family protein	glycolysis.cytosolic branch.pyruvate kinase (PK)	Carbon metabolism (pop01200 );Biosynthesis of amino acids (pop01230 );Purine metabolism (pop00230 );Glycolysis / Gluconeogenesis (pop00010 )
Potri.008G029500.1	N/Sig		DNA binding	RNA.regulation of transcription.putative transcription regulator
Potri.008G029900.1	N/Sig	GO:0003677,GO:0006334,GO:0005634,GO:0000786	Histone superfamily protein	DNA.synthesis/chromatin structure.histone
Potri.008G030400.1	N/Sig	GO:0003677,GO:0043565,GO:0005622,GO:0006334,GO:0005634,GO:0000786	Histone superfamily protein	DNA.synthesis/chromatin structure.histone
Potri.008G030500.1	N/Sig	GO:0003677,GO:0043565,GO:0005622,GO:0006334,GO:0005634,GO:0000786	Histone superfamily protein	DNA.synthesis/chromatin structure.histone
Potri.008G030600.1	N/Sig	GO:0003677,GO:0006334,GO:0005634,GO:0000786	Histone superfamily protein	DNA.synthesis/chromatin structure.histone
Potri.008G030700.1	N/Sig	GO:0003723	binding to TOMV RNA 1L (long form)	RNA.RNA binding
Potri.008G030700.4	N/Sig	GO:0003723	binding to TOMV RNA 1L (long form)	RNA.RNA binding
Potri.008G032000.1	N/Sig	GO:0003924,GO:0005525,GO:0007264,GO:0005634,GO:0005737,GO:0005622	RAB GTPase homolog C2A	signalling.G-proteins
Potri.008G034800.2	N/Sig	GO:0004185,GO:0006508	SERINE CARBOXYPEPTIDASE-LIKE 49	protein.degradation.serine protease
Potri.008G035700.1	N/Sig	GO:0005515,GO:0004842,GO:0016567,GO:0000151	plant U-box 14	protein.degradation.ubiquitin.E3.RING
Potri.008G035800.3	N/Sig	GO:0005525,GO:0007264,GO:0005634,GO:0005737,GO:0005622	Ras-related small GTP-binding family protein	signalling.G-proteins
Potri.008G038100.4	N/Sig	GO:0006166,GO:0004001	adenosine kinase 2	nucleotide metabolism.salvage.nucleoside kinases.adenosine kinase
Potri.008G038100.6	N/Sig	GO:0006166,GO:0004001	adenosine kinase 2	nucleotide metabolism.salvage.nucleoside kinases.adenosine kinase
Potri.008G039400.1	N/Sig	GO:0016787,GO:0008152,GO:0008233,GO:0006508	Zn-dependent exopeptidases superfamily protein	protein.degradation
Potri.008G040700.2	N/Sig	GO:0004107,GO:0009073	chorismate synthase, putative / 5-enolpyruvylshikimate-3-phosphate phospholyase, putative	amino acid metabolism.synthesis.aromatic aa.chorismate.chorismate synthase	Biosynthesis of amino acids (pop01230 );Phenylalanine, tyrosine and tryptophan biosynthesis (pop00400 )
Potri.008G040700.3	N/Sig	GO:0004107,GO:0009073	chorismate synthase, putative / 5-enolpyruvylshikimate-3-phosphate phospholyase, putative	amino acid metabolism.synthesis.aromatic aa.chorismate.chorismate synthase	Biosynthesis of amino acids (pop01230 );Phenylalanine, tyrosine and tryptophan biosynthesis (pop00400 )
Potri.008G040700.4	N/Sig	GO:0004107,GO:0009073	chorismate synthase, putative / 5-enolpyruvylshikimate-3-phosphate phospholyase, putative	amino acid metabolism.synthesis.aromatic aa.chorismate.chorismate synthase	Biosynthesis of amino acids (pop01230 );Phenylalanine, tyrosine and tryptophan biosynthesis (pop00400 )
Potri.008G041400.1	N/Sig	GO:0008219,GO:0016021	Seven transmembrane MLO family protein	stress.biotic.signalling.MLO-like
Potri.008G042400.1	N/Sig	GO:0005515	non-ATPase subunit 9	protein.degradation.ubiquitin.proteasom	Proteasome (pop03050 )
Potri.008G042500.1	N/Sig	GO:0003924,GO:0005525	GTP binding Elongation factor Tu family protein	protein.synthesis.elongation
Potri.008G042700.2	N/Sig	GO:0003924,GO:0005525	GTP binding Elongation factor Tu family protein	protein.synthesis.elongation
Potri.008G043800.1	N/Sig	GO:0015078,GO:0015986,GO:0000276	ATP synthase D chain, mitochondrial	mitochondrial electron transport / ATP synthesis.F1-ATPase
Potri.008G044500.1	N/Sig			not assigned.unknown
Potri.008G044500.2	N/Sig			DNA.synthesis/chromatin structure
Potri.008G045900.2	N/Sig	GO:0008237,GO:0008270,GO:0006508	peptidase M1 family protein	protein.degradation
Potri.008G049700.4	N/Sig	GO:0008270,GO:0006886,GO:0006888,GO:0030127	Sec23/Sec24 protein transport family protein	protein.targeting.secretory pathway.golgi	Protein processing in endoplasmic reticulum (pop04141 )
Potri.008G051600.1	N/Sig	GO:0016624,GO:0008152,GO:0030976,GO:0006096,GO:0004591	2-oxoglutarate dehydrogenase, E1 component	TCA / org transformation.TCA.2-oxoglutarate dehydrogenase
Potri.008G051700.1	N/Sig	GO:0003924,GO:0005525,GO:0007264,GO:0005634,GO:0005737,GO:0005622	RAB GTPase homolog 8A	signalling.G-proteins
Potri.008G051700.5	N/Sig	GO:0005525,GO:0007264,GO:0005622	RAB GTPase homolog 8A	signalling.G-proteins
Potri.008G053100.3	N/Sig	GO:0003854,GO:0016616,GO:0006694,GO:0055114,GO:0003824,GO:0050662,GO:0044237,GO:0009058,GO:0008831,GO:0045226	UDP-XYL synthase 6	cell wall.precursor synthesis.UXS
Potri.008G053100.4	N/Sig	GO:0003854,GO:0016616,GO:0006694,GO:0055114,GO:0003824,GO:0050662,GO:0044237,GO:0009058,GO:0008831,GO:0045226	UDP-XYL synthase 6	cell wall.precursor synthesis.UXS
Potri.008G054000.1	N/Sig	GO:0000902,GO:0005524	heat shock cognate protein 70-1	stress.abiotic.heat	Spliceosome (pop03040 )
Potri.008G054600.1	N/Sig	GO:0000902,GO:0005524	heat shock cognate protein 70-1	stress.abiotic.heat	Spliceosome (pop03040 )
Potri.008G054600.2	N/Sig	GO:0000902,GO:0005524	heat shock cognate protein 70-1	stress.abiotic.heat	Spliceosome (pop03040 )
Potri.008G054900.1	N/Sig	GO:0000902,GO:0005524	heat shock protein 70	stress.abiotic.heat	Spliceosome (pop03040 )
Potri.008G055500.3	N/Sig		actin-11	cell.organisation
Potri.008G056300.1	N/Sig	GO:0004807,GO:0008152	triosephosphate isomerase	PS.calvin cycle.TPI	Carbon metabolism (pop01200 );Biosynthesis of amino acids (pop01230 );Citrate cycle (TCA cycle) (pop00020 );Glycolysis / Gluconeogenesis (pop00010 )
Potri.008G056300.5	N/Sig	GO:0004807,GO:0008152	triosephosphate isomerase	PS.calvin cycle.TPI	Carbon metabolism (pop01200 );Biosynthesis of amino acids (pop01230 );Citrate cycle (TCA cycle) (pop00020 );Glycolysis / Gluconeogenesis (pop00010 )
Potri.008G059100.1	N/Sig	GO:0016491,GO:0008152	NAD(P)-binding Rossmann-fold superfamily protein	misc.nitrilases, *nitrile lyases, berberine bridge enzymes, reticuline oxidases, troponine reductases
Potri.008G059100.2	N/Sig	GO:0016491,GO:0008152	NAD(P)-binding Rossmann-fold superfamily protein	misc.nitrilases, *nitrile lyases, berberine bridge enzymes, reticuline oxidases, troponine reductases
Potri.008G060000.1	N/Sig	GO:0003676	eukaryotic translation initiation factor 3G1	protein.synthesis.initiation
Potri.008G061300.1	N/Sig	GO:0003924,GO:0005525,GO:0007264,GO:0005622	RAB GTPase homolog A2B	signalling.G-proteins
Potri.008G064000.1	N/Sig	GO:0016491,GO:0055114,GO:0005507	Laccase/Diphenol oxidase family protein	secondary metabolism.simple phenols
Potri.008G065200.3	N/Sig	GO:0005515	RP non-ATPase subunit 8A	protein.degradation.ubiquitin.proteasom	Proteasome (pop03050 )
Potri.008G065500.1	N/Sig	GO:0005515	eukaryotic translation initiation factor 2	protein.degradation.ubiquitin.proteasom
Potri.008G069900.1	N/Sig		Plant protein of unknown function (DUF828)	development.unspecified
Potri.008G072700.3	N/Sig	GO:0008199,GO:0006879,GO:0006826,GO:0005488	ferritin 2	metal handling.binding, chelation and storage
Potri.008G073800.3	N/Sig	GO:0016491,GO:0055114,GO:0005507	laccase 12	secondary metabolism.simple phenols
Potri.008G073800.4	N/Sig	GO:0016491,GO:0055114,GO:0005507	laccase 12	secondary metabolism.simple phenols
Potri.008G073800.5	N/Sig	GO:0016491,GO:0055114,GO:0005507	laccase 5	secondary metabolism.simple phenols
Potri.008G075400.1	N/Sig	GO:0006886	alpha-soluble NSF attachment protein 2	protein.targeting.secretory pathway.unspecified
Potri.008G075400.2	N/Sig	GO:0006886	alpha-soluble NSF attachment protein 2	protein.targeting.secretory pathway.unspecified
Potri.008G076100.1	N/Sig	GO:0003735,GO:0006412,GO:0005622,GO:0005840	Ribosomal L38e protein family	protein.synthesis.ribosomal protein.eukaryotic.60S subunit.L38	Ribosome (pop03010 )
Potri.008G076100.2	N/Sig	GO:0003735,GO:0006412,GO:0005622,GO:0005840	Ribosomal L38e protein family	protein.synthesis.ribosomal protein.eukaryotic.60S subunit.L38	Ribosome (pop03010 )
Potri.008G078600.2	N/Sig		LETM1-like protein	signalling.calcium
Potri.008G078600.3	N/Sig		LETM1-like protein	signalling.calcium
Potri.008G079700.1	N/Sig		Vps51/Vps67 family (components of vesicular transport) protein	not assigned.unknown
Potri.008G080500.1	N/Sig	GO:0016616,GO:0055114,GO:0006102,GO:0004450	cytosolic NADP+-dependent isocitrate dehydrogenase	TCA / org transformation.TCA.IDH	Carbon metabolism (pop01200 );2-Oxocarboxylic acid metabolism (pop01210 );Biosynthesis of amino acids (pop01230 );Citrate cycle (TCA cycle) (pop00020 )
Potri.008G081100.1	N/Sig	GO:0004197,GO:0006508	metacaspase 5	protein.degradation
Potri.008G083900.1	N/Sig	GO:0016620,GO:0055114	glyceraldehyde-3-phosphate dehydrogenase of plastid 2	glycolysis.cytosolic branch.glyceraldehyde 3-phosphate dehydrogenase (GAP-DH)	Carbon metabolism (pop01200 );Biosynthesis of amino acids (pop01230 );Citrate cycle (TCA cycle) (pop00020 );Oxygenic photosynthesis in plants and cyanobacteria (pop_M00611 );Glycolysis / Gluconeogenesis (pop00010 );Carbon fixation in photosynthetic organisms (pop00710 )
Potri.008G084500.1	N/Sig	GO:0004618,GO:0006096	phosphoglycerate kinase 1	PS.calvin cycle.phosphoglycerate kinase	Carbon metabolism (pop01200 );Biosynthesis of amino acids (pop01230 );Citrate cycle (TCA cycle) (pop00020 );Oxygenic photosynthesis in plants and cyanobacteria (pop_M00611 );Glycolysis / Gluconeogenesis (pop00010 );Carbon fixation in photosynthetic organisms (pop00710 )
Potri.008G084500.2	N/Sig	GO:0004618,GO:0006096	phosphoglycerate kinase 1	PS.calvin cycle.phosphoglycerate kinase	Carbon metabolism (pop01200 );Biosynthesis of amino acids (pop01230 );Citrate cycle (TCA cycle) (pop00020 );Oxygenic photosynthesis in plants and cyanobacteria (pop_M00611 );Glycolysis / Gluconeogenesis (pop00010 );Carbon fixation in photosynthetic organisms (pop00710 )
Potri.008G084500.3	N/Sig	GO:0004618,GO:0006096	phosphoglycerate kinase 1	PS.calvin cycle.phosphoglycerate kinase	Carbon metabolism (pop01200 );Biosynthesis of amino acids (pop01230 );Citrate cycle (TCA cycle) (pop00020 );Oxygenic photosynthesis in plants and cyanobacteria (pop_M00611 );Glycolysis / Gluconeogenesis (pop00010 );Carbon fixation in photosynthetic organisms (pop00710 )
Potri.008G084500.4	N/Sig	GO:0004618,GO:0006096	phosphoglycerate kinase 1	PS.calvin cycle.phosphoglycerate kinase	Carbon metabolism (pop01200 );Biosynthesis of amino acids (pop01230 );Citrate cycle (TCA cycle) (pop00020 );Oxygenic photosynthesis in plants and cyanobacteria (pop_M00611 );Glycolysis / Gluconeogenesis (pop00010 );Carbon fixation in photosynthetic organisms (pop00710 )
Potri.008G089600.3	N/Sig	GO:0031625,GO:0006511,GO:0031461	anaphase-promoting complex/cyclosome 2	protein.degradation.ubiquitin.E3.APC	Ubiquitin mediated proteolysis (pop04120 );Cell cycle (pop04110 );Oocyte meiosis (pop04114 );Progesterone-mediated oocyte maturation (pop04914 );Cell cycle - yeast (pop04111 );Meiosis - yeast (pop04113 )
Potri.008G089600.4	N/Sig	GO:0031625,GO:0006511,GO:0031461	anaphase-promoting complex/cyclosome 2	protein.degradation.ubiquitin.E3.APC	Ubiquitin mediated proteolysis (pop04120 );Cell cycle (pop04110 );Oocyte meiosis (pop04114 );Progesterone-mediated oocyte maturation (pop04914 );Cell cycle - yeast (pop04111 );Meiosis - yeast (pop04113 )
Potri.008G091100.1	N/Sig	GO:0005515	non-ATPase subunit 9	protein.degradation.ubiquitin.proteasom	Proteasome (pop03050 )
Potri.008G094700.3	N/Sig		Tetratricopeptide repeat (TPR)-like superfamily protein	cell.organisation
Potri.008G095400.1	N/Sig		SPFH/Band 7/PHB domain-containing membrane-associated protein family	not assigned.unknown
Potri.008G095400.2	N/Sig		SPFH/Band 7/PHB domain-containing membrane-associated protein family	not assigned.unknown
Potri.008G097600.1	N/Sig	GO:0008466,GO:0016758,GO:0007047,GO:0030244,GO:0005618,GO:0030054	reversibly glycosylated polypeptide 3	cell wall.cell wall proteins.RGP
Potri.008G102900.1	N/Sig	GO:0045735	RmlC-like cupins superfamily protein	development.storage proteins
Potri.008G107000.1	N/Sig	GO:0016491,GO:0008152	NAD(P)-binding Rossmann-fold superfamily protein	misc.nitrilases, *nitrile lyases, berberine bridge enzymes, reticuline oxidases, troponine reductases
Potri.008G107200.1	N/Sig	GO:0015031,GO:0008565,GO:0005743	Mitochondrial import inner membrane translocase subunit Tim17/Tim22/Tim23 family protein	protein.targeting.mitochondria
Potri.008G107800.1	N/Sig	GO:0005525,GO:0007264,GO:0004871,GO:0019001,GO:0007186,GO:0005634,GO:0005737,GO:0005622,GO:0006886	secretion-associated RAS super family 2	signalling.G-proteins	Protein processing in endoplasmic reticulum (pop04141 )
Potri.008G113700.1	N/Sig	GO:0004616,GO:0050661,GO:0006098,GO:0055114	6-phosphogluconate dehydrogenase family protein	OPP.oxidative PP.6-phosphogluconate dehydrogenase
Potri.008G113700.2	N/Sig	GO:0004616,GO:0050661,GO:0006098,GO:0055114	6-phosphogluconate dehydrogenase family protein	OPP.oxidative PP.6-phosphogluconate dehydrogenase
Potri.008G114200.1	N/Sig	GO:0008964,GO:0006099,GO:0015977	phosphoenolpyruvate carboxylase 4	glycolysis.cytosolic branch.phospho-enol-pyruvate carboxylase (PEPC)	Carbon metabolism (pop01200 );Carbon fixation in photosynthetic organisms (pop00710 )
Potri.008G118900.1	N/Sig	GO:0004347,GO:0006094,GO:0006096	Sugar isomerase (SIS) family protein	glycolysis.cytosolic branch.glucose-6-phosphate isomerase	Carbon metabolism (pop01200 );Glycolysis / Gluconeogenesis (pop00010 );Pentose phosphate pathway (pop00030 );Fructose and mannose metabolism (pop00051 );Ascorbate and aldarate metabolism (pop00053 )
Potri.008G118900.4	N/Sig	GO:0004347,GO:0006094,GO:0006096	Sugar isomerase (SIS) family protein	glycolysis.cytosolic branch.glucose-6-phosphate isomerase	Carbon metabolism (pop01200 );Glycolysis / Gluconeogenesis (pop00010 );Pentose phosphate pathway (pop00030 );Fructose and mannose metabolism (pop00051 );Ascorbate and aldarate metabolism (pop00053 )
Potri.008G119700.1	N/Sig	GO:0005515,GO:0003684,GO:0006289,GO:0043161	Rad23 UV excision repair protein family	DNA.repair
Potri.008G119700.2	N/Sig	GO:0005515,GO:0003684,GO:0006289,GO:0043161	Rad23 UV excision repair protein family	DNA.repair
Potri.008G120000.1	N/Sig	GO:0004553,GO:0005975	alpha-xylosidase 1	misc.gluco-, galacto- and mannosidases.alpha-galactosidase
Potri.008G120000.2	N/Sig	GO:0004553,GO:0005975	alpha-xylosidase 1	misc.gluco-, galacto- and mannosidases.alpha-galactosidase
Potri.008G121300.2	N/Sig		Regulator of Vps4 activity in the MVB pathway protein	not assigned.unknown
Potri.008G130500.1	N/Sig	GO:0006457,GO:0005737	GroES-like family protein	protein.folding
Potri.008G132500.6	N/Sig	GO:0016868,GO:0005975	Phosphoglucomutase/phosphomannomutase family protein	not assigned.unknown	Amino sugar and nucleotide sugar metabolism (pop00520 )
Potri.008G141000.1	N/Sig		Bifunctional inhibitor/lipid-transfer protein/seed storage 2S albumin superfamily protein	misc.protease inhibitor/seed storage/lipid transfer protein (LTP) family protein
Potri.008G141300.1	N/Sig	GO:0005515	transducin family protein / WD-40 repeat family protein	protein.targeting.secretory pathway.plasma membrane	Protein processing in endoplasmic reticulum (pop04141 )
Potri.008G141400.3	N/Sig	GO:0005515	Transducin/WD40 repeat-like superfamily protein	hormone metabolism.brassinosteroid.signal transduction.other
Potri.008G141400.4	N/Sig	GO:0005515	Transducin/WD40 repeat-like superfamily protein	hormone metabolism.brassinosteroid.signal transduction.other
Potri.008G144100.2	N/Sig	GO:0005524,GO:0009378,GO:0006281,GO:0006310,GO:0016887	regulatory particle triple-A ATPase 6A	protein.degradation.ubiquitin.proteasom	Proteasome (pop03050 )
Potri.008G144300.2	N/Sig		Remorin family protein	RNA.regulation of transcription.unclassified
Potri.008G144300.3	N/Sig		Remorin family protein	RNA.regulation of transcription.unclassified
Potri.008G145600.1	N/Sig	GO:0000166,GO:0004812,GO:0005524,GO:0006418,GO:0005737,GO:0016876,GO:0043039,GO:0006412	Threonyl-tRNA synthetase	protein.aa activation.threonine-tRNA ligase	Aminoacyl-tRNA biosynthesis (pop00970 )
Potri.008G146400.1	N/Sig	GO:0005215,GO:0006810,GO:0055085,GO:0016020	Xanthine/uracil permease family protein	transport.misc
Potri.008G147200.1	N/Sig	GO:0003824	spermidine synthase 1	polyamine metabolism.synthesis.spermidine synthase	Cysteine and methionine metabolism (pop00270 )
Potri.008G148000.2	N/Sig	GO:0004672,GO:0005524,GO:0006468	protein kinase 2B	protein.postranslational modification.kinase.receptor like cytoplasmatic kinase VII
Potri.008G150000.1	N/Sig	GO:0003735,GO:0006412,GO:0005622,GO:0005840	Ribosomal protein S5 domain 2-like superfamily protein	protein.synthesis.ribosomal protein.eukaryotic.40S subunit.S16	Ribosome (pop03010 )
Potri.008G153300.1	N/Sig	GO:0003824,GO:0030170,GO:0008152	O-acetylserine (thiol) lyase (OAS-TL) isoform A1	amino acid metabolism.synthesis.serine-glycine-cysteine group.cysteine.OASTL	Carbon metabolism (pop01200 );Biosynthesis of amino acids (pop01230 );Cysteine and methionine metabolism (pop00270 )
Potri.008G153300.2	N/Sig	GO:0003824,GO:0030170,GO:0008152	O-acetylserine (thiol) lyase (OAS-TL) isoform A1	amino acid metabolism.synthesis.serine-glycine-cysteine group.cysteine.OASTL	Carbon metabolism (pop01200 );Biosynthesis of amino acids (pop01230 );Cysteine and methionine metabolism (pop00270 )
Potri.008G155500.1	N/Sig	GO:0004298,GO:0051603,GO:0005839	20S proteasome beta subunit D1	protein.degradation.ubiquitin.proteasom	Proteasome (pop03050 )
Potri.008G156300.1	N/Sig	GO:0003735,GO:0006412,GO:0005622,GO:0005840	Ribosomal protein S3Ae	protein.synthesis.ribosomal protein.eukaryotic.40S subunit.S3A	Ribosome (pop03010 )
Potri.008G158400.1	N/Sig		Aluminium induced protein with YGL and LRDR motifs	hormone metabolism.auxin.induced-regulated-responsive-activated
Potri.008G161600.2	N/Sig	GO:0008270,GO:0016491,GO:0055114	Oxidoreductase, zinc-binding dehydrogenase family protein	misc.oxidases - copper, flavone etc
Potri.008G162800.3	N/Sig		TPX2 (targeting protein for Xklp2) protein family	cell.organisation
Potri.008G166800.1	N/Sig	GO:0016491,GO:0055114,GO:0016616,GO:0016615,GO:0006108	Lactate/malate dehydrogenase family protein	TCA / org transformation.other organic acid transformatons.cyt MDH	Carbon metabolism (pop01200 );Glyoxylate and dicarboxylate metabolism (pop00630 );Carbon fixation in photosynthetic organisms (pop00710 )
Potri.008G167700.1	N/Sig		Protein of unknown function (DUF640)	signalling.light
Potri.008G168600.1	N/Sig	GO:0003735,GO:0006412,GO:0005622,GO:0005840	Ribosomal protein L14	protein.synthesis.ribosomal protein.eukaryotic.60S subunit.L14	Ribosome (pop03010 )
Potri.008G168600.2	N/Sig	GO:0003735,GO:0006412,GO:0005622,GO:0005840	Ribosomal protein L14	protein.synthesis.ribosomal protein.eukaryotic.60S subunit.L14	Ribosome (pop03010 )
Potri.008G171200.4	N/Sig	GO:0003735,GO:0006412,GO:0005840	Ribosomal protein L14p/L23e family protein	protein.synthesis.ribosomal protein.eukaryotic.60S subunit.L23	Ribosome (pop03010 )
Potri.008G172700.3	N/Sig	GO:0016884,GO:0016874,GO:0006412	GLU-ADT subunit B	tetrapyrrole synthesis.glu-tRNA synthetase
Potri.008G175500.2	N/Sig	GO:0003735,GO:0006412,GO:0005622,GO:0005840,GO:0015934	Ribosomal protein L22p/L17e family protein	protein.synthesis.ribosomal protein.eukaryotic.60S subunit.L17	Ribosome (pop03010 )
Potri.008G175600.1	N/Sig	GO:0016209,GO:0016491,GO:0055114	DC1 domain-containing protein	not assigned.unknown
Potri.008G177000.2	N/Sig	GO:0004298,GO:0051603,GO:0005839	N-terminal nucleophile aminohydrolases (Ntn hydrolases) superfamily protein	protein.degradation.ubiquitin.proteasom	Proteasome (pop03050 )
Potri.008G178700.1	N/Sig	GO:0016491,GO:0008152	NAD(P)-binding Rossmann-fold superfamily protein	misc.short chain dehydrogenase/reductase (SDR)	Fatty acid metabolism (pop01212 );Fatty acid biosynthesis (pop00061 )
Potri.008G178700.2	N/Sig	GO:0016491,GO:0008152	NAD(P)-binding Rossmann-fold superfamily protein	misc.short chain dehydrogenase/reductase (SDR)	Fatty acid metabolism (pop01212 );Fatty acid biosynthesis (pop00061 )
Potri.008G186600.1	N/Sig	GO:0005315,GO:0006817,GO:0016020	phosphate transporter 2;1	transport.phosphate
Potri.008G188100.1	N/Sig	GO:0005524,GO:0016301,GO:0016310	Pyruvate phosphate dikinase, PEP/pyruvate binding domain	major CHO metabolism.degradation.starch.glucan water dikinase
Potri.008G194900.1	N/Sig	GO:0008308,GO:0006820,GO:0044070,GO:0055085,GO:0005741	voltage dependent anion channel 1	transport.sugars
Potri.008G195500.1	N/Sig	GO:0004664,GO:0009094,GO:0016597,GO:0008152	arogenate dehydratase 2	amino acid metabolism.synthesis.aromatic aa.phenylalanine.arogenate dehydratase / prephenate dehydratase
Potri.008G196100.1	N/Sig	GO:0003855,GO:0004764,GO:0055114	dehydroquinate dehydratase, putative / shikimate dehydrogenase, putative	amino acid metabolism.synthesis.aromatic aa.chorismate.dehydroquinate/shikimate dehydrogenase	Biosynthesis of amino acids (pop01230 );Phenylalanine, tyrosine and tryptophan biosynthesis (pop00400 )
Potri.008G200100.7	N/Sig	GO:0004356,GO:0006807,GO:0006542	glutamine synthetase 2	N-metabolism.ammonia metabolism.glutamine synthetase
Potri.008G200100.8	N/Sig	GO:0004356,GO:0006807,GO:0006542	glutamine synthetase 2	N-metabolism.ammonia metabolism.glutamine synthetase
Potri.008G200100.9	N/Sig	GO:0004356,GO:0006807,GO:0006542	glutamine synthetase 2	N-metabolism.ammonia metabolism.glutamine synthetase
Potri.008G201400.2	N/Sig	GO:0016787	alpha/beta-Hydrolases superfamily protein	misc.misc2
Potri.008G203200.1	N/Sig	GO:0006508,GO:0004190	Eukaryotic aspartyl protease family protein	protein.degradation.aspartate protease
Potri.008G204000.1	N/Sig	GO:0003824,GO:0005524,GO:0008641,GO:0006464,GO:0016881,GO:0045116	E1 C-terminal related 1	protein.degradation.ubiquitin.E1
Potri.008G209000.2	N/Sig	GO:0003824	Protein phosphatase 2C family protein	protein.postranslational modification
Potri.008G214100.2	N/Sig	GO:0005515,GO:0008565,GO:0006606,GO:0005634,GO:0005737,GO:0006886,GO:0005643	importin alpha isoform 2	protein.targeting.nucleus
Potri.008G214100.3	N/Sig	GO:0005515,GO:0008565,GO:0006606,GO:0005634,GO:0005737,GO:0006886,GO:0005643	importin alpha isoform 2	protein.targeting.nucleus
Potri.008G217700.1	N/Sig	GO:0031625,GO:0006511,GO:0031461	cullin 1	protein.degradation.ubiquitin.E3.SCF.cullin	Ubiquitin mediated proteolysis (pop04120 );Cell cycle (pop04110 );Herpes simplex infection (pop05168 )
Potri.008G217700.2	N/Sig	GO:0031625,GO:0006511,GO:0031461	cullin 1	protein.degradation.ubiquitin.E3.SCF.cullin	Ubiquitin mediated proteolysis (pop04120 );Cell cycle (pop04110 );Herpes simplex infection (pop05168 )
Potri.009G001500.1	N/Sig	GO:0005515	Argonaute family protein	RNA.regulation of transcription.Argonaute
Potri.009G003800.1	N/Sig		Late embryogenesis abundant (LEA) hydroxyproline-rich glycoprotein family	development.unspecified
Potri.009G007200.6	N/Sig		lactoylglutathione lyase family protein / glyoxalase I family protein	amino acid metabolism.degradation.aspartate family.threonine
Potri.009G009300.2	N/Sig	GO:0005524,GO:0044267	chaperonin-60alpha	protein.folding
Potri.009G012400.1	N/Sig	GO:0004553,GO:0005975,GO:0005529,GO:0004565,GO:0009341	beta-galactosidase 8	misc.gluco-, galacto- and mannosidases.beta-galactosidase
Potri.009G012400.3	N/Sig	GO:0004553,GO:0005975,GO:0005529,GO:0004565,GO:0009341	beta-galactosidase 8	misc.gluco-, galacto- and mannosidases.beta-galactosidase
Potri.009G012400.5	N/Sig	GO:0004553,GO:0005975,GO:0004565,GO:0009341	beta-galactosidase 8	misc.gluco-, galacto- and mannosidases.beta-galactosidase
Potri.009G013600.1	N/Sig	GO:0045454,GO:0016209,GO:0016491,GO:0055114	PDI-like 1-4	redox.thioredoxin.PDIL
Potri.009G013600.3	N/Sig	GO:0045454	PDI-like 1-4	redox.thioredoxin.PDIL
Potri.009G014700.1	N/Sig		SIT4 phosphatase-associated family protein	misc.acid and other phosphatases
Potri.009G014700.2	N/Sig		SIT4 phosphatase-associated family protein	misc.acid and other phosphatases
Potri.009G015400.1	N/Sig	GO:0004601,GO:0020037,GO:0006979,GO:0055114	ascorbate peroxidase 2	redox.ascorbate and glutathione.ascorbate
Potri.009G015400.12	N/Sig	GO:0004601,GO:0020037,GO:0006979,GO:0055114	ascorbate peroxidase 1	redox.ascorbate and glutathione.ascorbate
Potri.009G015400.3	N/Sig	GO:0004601,GO:0020037,GO:0006979,GO:0055114	ascorbate peroxidase 1	redox.ascorbate and glutathione.ascorbate
Potri.009G015400.4	N/Sig	GO:0004601,GO:0020037,GO:0006979,GO:0055114	ascorbate peroxidase 2	redox.ascorbate and glutathione.ascorbate
Potri.009G015400.6	N/Sig	GO:0004601,GO:0020037,GO:0006979,GO:0055114	ascorbate peroxidase 1	redox.ascorbate and glutathione.ascorbate
Potri.009G015400.7	N/Sig	GO:0004601,GO:0020037,GO:0006979,GO:0055114	ascorbate peroxidase 1	redox.ascorbate and glutathione.ascorbate
Potri.009G015700.1	N/Sig	GO:0031072,GO:0051082,GO:0006457	DNAJ homologue 2	stress.abiotic.heat
Potri.009G015800.4	N/Sig	GO:0005515	IQ-domain 5	signalling.calcium
Potri.009G018600.2	N/Sig	GO:0003746,GO:0006414,GO:0005853	Glutathione S-transferase, C-terminal-like;Translation elongation factor EF1B/ribosomal protein S6	protein.synthesis.elongation
Potri.009G019400.1	N/Sig	GO:0003735,GO:0006412,GO:0005622,GO:0005840	Ribosomal protein S11 family protein	protein.synthesis.ribosomal protein.eukaryotic.40S subunit.S14	Ribosome (pop03010 )
Potri.009G020800.1	N/Sig	GO:0004298,GO:0051603,GO:0005839,GO:0004175,GO:0006511,GO:0019773	20S proteasome alpha subunit G1	protein.degradation.ubiquitin.proteasom	Proteasome (pop03050 )
Potri.009G023900.1	N/Sig	GO:0046912,GO:0044262	Citrate synthase family protein	TCA / org transformation.TCA.CS	Carbon metabolism (pop01200 );2-Oxocarboxylic acid metabolism (pop01210 );Glyoxylate and dicarboxylate metabolism (pop00630 );Biosynthesis of amino acids (pop01230 );Citrate cycle (TCA cycle) (pop00020 )
Potri.009G028000.1	N/Sig	GO:0003677,GO:0006334,GO:0005634,GO:0000786	Histone superfamily protein	DNA.synthesis/chromatin structure.histone
Potri.009G028800.1	N/Sig		Pathogenesis-related thaumatin superfamily protein	stress.biotic
Potri.009G031200.1	N/Sig	GO:0004807,GO:0008152	triosephosphate isomerase	PS.calvin cycle.TPI	Carbon metabolism (pop01200 );Biosynthesis of amino acids (pop01230 );Citrate cycle (TCA cycle) (pop00020 );Glycolysis / Gluconeogenesis (pop00010 )
Potri.009G033300.1	N/Sig		SCARECROW-like 14	RNA.regulation of transcription.GRAS transcription factor family
Potri.009G039200.1	N/Sig		HSP20-like chaperones superfamily protein	stress.abiotic.heat
Potri.009G041900.1	N/Sig	GO:0004672,GO:0005524,GO:0006468	calmodulin-binding receptor-like cytoplasmic kinase 1	protein.postranslational modification.kinase.receptor like cytoplasmatic kinase VII
Potri.009G042500.1	N/Sig	GO:0016491,GO:0055114,GO:0005507	Laccase/Diphenol oxidase family protein	secondary metabolism.simple phenols
Potri.009G046500.1	N/Sig	GO:0003755,GO:0006457	cyclophilin 5	cell.cycle.peptidylprolyl isomerase
Potri.009G046500.2	N/Sig	GO:0003755,GO:0006457	cyclophilin 5	cell.cycle.peptidylprolyl isomerase
Potri.009G049800.1	N/Sig		HSP20-like chaperones superfamily protein	stress.abiotic.heat
Potri.009G054800.1	N/Sig		pheophytinase	DNA.repair
Potri.009G054800.2	N/Sig		pheophytinase	DNA.repair
Potri.009G055000.1	N/Sig		acyl-CoA sterol acyl transferase 1	secondary metabolism.wax
Potri.009G056900.1	N/Sig		Ribosomal protein S8e family protein	protein.synthesis.ribosomal protein.eukaryotic.40S subunit.S8	Ribosome (pop03010 )
Potri.009G058800.1	N/Sig		Protein of unknown function, DUF642	not assigned.unknown
Potri.009G059000.1	N/Sig		Protein of unknown function (DUF1423)	cell.organisation
Potri.009G059000.2	N/Sig		Protein of unknown function (DUF1423)	cell.organisation
Potri.009G060800.4	N/Sig	GO:0016760,GO:0030244,GO:0016020	Cellulose synthase family protein	cell wall.cellulose synthesis.cellulose synthase
Potri.009G061100.1	N/Sig	GO:0015238,GO:0015297,GO:0006855,GO:0055085,GO:0016020	MATE efflux family protein	transport.misc
Potri.009G061100.2	N/Sig	GO:0015238,GO:0015297,GO:0006855,GO:0055085,GO:0016020	MATE efflux family protein	transport.misc
Potri.009G061300.1	N/Sig			not assigned.unknown
Potri.009G061600.1	N/Sig	GO:0046933,GO:0015986,GO:0045261,GO:0005886	delta subunit of Mt ATP synthase	mitochondrial electron transport / ATP synthesis.F1-ATPase
Potri.009G061600.3	N/Sig	GO:0046933,GO:0015986,GO:0045261,GO:0005886	delta subunit of Mt ATP synthase	mitochondrial electron transport / ATP synthesis.F1-ATPase
Potri.009G061700.3	N/Sig	GO:0000105,GO:0003824,GO:0009236	HIS HF	amino acid metabolism.synthesis.histidine.N-5-phosphoribosyl-formimino-5-aminoimidazole-4-carboxamide ribonucleotide isomerase	Biosynthesis of amino acids (pop01230 );Histidine metabolism (pop00340 )
Potri.009G065800.2	N/Sig	GO:0003735,GO:0006412,GO:0005622,GO:0005840	Ribosomal protein L6 family protein	protein.synthesis.ribosomal protein.eukaryotic.60S subunit.L6	Ribosome (pop03010 )
Potri.009G067200.2	N/Sig	GO:0051258,GO:0043234,GO:0003924,GO:0005525,GO:0006184,GO:0007017,GO:0005874	beta-6 tubulin	cell.organisation
Potri.009G068600.3	N/Sig	GO:0003824	Aldolase superfamily protein	amino acid metabolism.degradation.branched chain group.leucine	Valine, leucine and isoleucine degradation (pop00280 )
Potri.009G069700.1	N/Sig	GO:0005515,GO:0005543,GO:0007165,GO:0005622	Rho GTPase activation protein (RhoGAP) with PH domain	signalling.unspecified
Potri.009G069700.2	N/Sig	GO:0005515,GO:0005543,GO:0007165,GO:0005622	Rho GTPase activation protein (RhoGAP) with PH domain	signalling.unspecified
Potri.009G073300.1	N/Sig	GO:0006886,GO:0016192,GO:0005198,GO:0030130,GO:0030132	Clathrin, heavy chain	cell.vesicle transport
Potri.009G073300.2	N/Sig	GO:0006886,GO:0016192,GO:0005198,GO:0030130,GO:0030132	Clathrin, heavy chain	cell.vesicle transport
Potri.009G075700.1	N/Sig	GO:0003824,GO:0005524,GO:0008641,GO:0006464	ubiquitin-activating enzyme 1	protein.degradation.ubiquitin.E1
Potri.009G075800.4	N/Sig	GO:0003824,GO:0005524,GO:0008641,GO:0006464	ubiquitin-activating enzyme 1	protein.degradation.ubiquitin.E1
Potri.009G076100.1	N/Sig		Protein of unknown function (DUF640)	signalling.light
Potri.009G080200.1	N/Sig	GO:0005515	Octicosapeptide/Phox/Bem1p family protein	protein.postranslational modification
Potri.009G082100.1	N/Sig	GO:0016740,GO:0030170,GO:0009058,GO:0016769	Pyridoxal phosphate (PLP)-dependent transferases superfamily protein	amino acid metabolism.synthesis.aspartate family.lysine.LL-diaminopimelic acid aminotransferase	Biosynthesis of amino acids (pop01230 );Lysine biosynthesis (pop00300 )
Potri.009G084700.1	N/Sig	GO:0000287,GO:0004743,GO:0030955,GO:0006096	Pyruvate kinase family protein	glycolysis.plastid branch.pyruvate kinase (PK)	Carbon metabolism (pop01200 );Biosynthesis of amino acids (pop01230 );Purine metabolism (pop00230 );Glycolysis / Gluconeogenesis (pop00010 )
Potri.009G085100.3	N/Sig	GO:0051258,GO:0043234,GO:0003924,GO:0005525,GO:0006184,GO:0007017,GO:0005874	Tubulin/FtsZ family protein	cell.organisation
Potri.009G087200.1	N/Sig	GO:0008270	GATA type zinc finger transcription factor family protein	development.unspecified
Potri.009G091500.1	N/Sig		LRR and NB-ARC domains-containing disease resistance protein	stress.biotic
Potri.009G095800.2	N/Sig	GO:0008270,GO:0016491,GO:0055114	GroES-like zinc-binding alcohol dehydrogenase family protein	secondary metabolism.phenylpropanoids.lignin biosynthesis.CAD	Phenylpropanoid biosynthesis (pop00940 )
Potri.009G095800.3	N/Sig	GO:0008270,GO:0016491,GO:0055114	cinnamyl alcohol dehydrogenase 5	secondary metabolism.phenylpropanoids.lignin biosynthesis.CAD	Phenylpropanoid biosynthesis (pop00940 )
Potri.009G099300.1	N/Sig	GO:0003676,GO:0003723	poly(A) binding protein 8	RNA.processing
Potri.009G099300.2	N/Sig	GO:0003676,GO:0003723	poly(A) binding protein 8	RNA.processing
Potri.009G100700.1	N/Sig	GO:0045454,GO:0016491,GO:0015035,GO:0009055,GO:0006662	Thioredoxin superfamily protein	redox.thioredoxin
Potri.009G108700.1	N/Sig	GO:0009512	cytochrome b6f complex subunit (petM), putative	PS.lightreaction.cytochrome b6/f
Potri.009G114700.1	N/Sig			not assigned.unknown
Potri.009G115100.2	N/Sig	GO:0006886,GO:0016192,GO:0030117,GO:0005198,GO:0005798	coatomer gamma-2 subunit, putative / gamma-2 coat protein, putative / gamma-2 COP, putative	cell.vesicle transport
Potri.009G115100.4	N/Sig	GO:0006886,GO:0016192,GO:0030117,GO:0005198,GO:0005798	coatomer gamma-2 subunit, putative / gamma-2 coat protein, putative / gamma-2 COP, putative	cell.vesicle transport
Potri.009G115500.1	N/Sig	GO:0003779,GO:0007010	cyclase associated protein 1	DNA.unspecified
Potri.009G118100.1	N/Sig	GO:0003854,GO:0016616,GO:0006694,GO:0055114,GO:0003824,GO:0050662,GO:0044237	NmrA-like negative transcriptional regulator family protein	secondary metabolism.flavonoids.isoflavones.isoflavone reductase
Potri.009G118100.2	N/Sig	GO:0003824,GO:0050662,GO:0044237	NmrA-like negative transcriptional regulator family protein	secondary metabolism.flavonoids.isoflavones.isoflavone reductase
Potri.009G118900.1	N/Sig		Ribosomal protein S25 family protein	protein.synthesis.ribosomal protein.unknown.small subunit.S25
Potri.009G119300.1	N/Sig	GO:0003824	Pyridoxal-dependent decarboxylase family protein	amino acid metabolism.synthesis.aspartate family.lysine.diaminopimelate decarboxylase	Biosynthesis of amino acids (pop01230 );Lysine biosynthesis (pop00300 )
Potri.009G119300.2	N/Sig	GO:0003824	Pyridoxal-dependent decarboxylase family protein	amino acid metabolism.synthesis.aspartate family.lysine.diaminopimelate decarboxylase	Biosynthesis of amino acids (pop01230 );Lysine biosynthesis (pop00300 )
Potri.009G120200.1	N/Sig	GO:0003824,GO:0005524,GO:0008641,GO:0006464	SUMO-activating enzyme 2	protein.degradation.ubiquitin.E1
Potri.009G120200.2	N/Sig	GO:0003824,GO:0005524,GO:0008641,GO:0006464	SUMO-activating enzyme 2	protein.degradation.ubiquitin.E1
Potri.009G120500.2	N/Sig	GO:0005524,GO:0009378,GO:0006281,GO:0006310,GO:0016887	AAA-type ATPase family protein	protein.degradation.ubiquitin.proteasom	Proteasome (pop03050 )
Potri.009G120500.3	N/Sig	GO:0005524,GO:0009378,GO:0006281,GO:0006310,GO:0016887	AAA-type ATPase family protein	protein.degradation.ubiquitin.proteasom	Proteasome (pop03050 )
[truncated: 1,086 more rows]

## Sheet: Table S2.2._Sig_phloem-cambium 
Table S2.2. Proteins with significantly different abundance in the Cambium-Phloem stepwise transition models
Columns indicate: JGI V3.0 IDs. for populus trichocarpa; Symbols indicate: ↑, upregulated (in that stepwise transition); ↓, downregulated; Pdist_relative change in protein expression in that stepwise transition ; Significant values are indicated as +1 or -1 for up or down regulation when observed in the stepwise transitions; the number of significant values for each protein along the wood series.…
Protein	Symbol	pdist_Phloem to Cambium transition	Cambium to Phloem	Cambium to ExpZone	ExpZone to X1	X1 to X2	X2 to X3	X3 to X4	the maximum number of significant matches along the wood series	GO (geneontology)	Function	Mapman biological processes	KEGG pathways
Potri.001G340500.1	↑	432588	1						1			not assigned.unknown
Potri.T011200.1	↑	426464	1						1	GO:0006952	low-molecular-weight cysteine-rich 68	not assigned.unknown
Potri.017G071000.1	↑	301474	1						1			not assigned.unknown
Potri.005G034200.1	↑	284086	1						1		Glycoprotein membrane precursor GPI-anchored	not assigned.unknown
Potri.015G029100.1	↑	228933	1						1	GO:0009058,GO:0005985	sucrose synthase 6	major CHO metabolism.degradation.sucrose.Susy
Potri.002G175400.1	↑	220132	1						1			cell wall.cell wall proteins.LRR
Potri.004G081300.2	↑	219041	1						1	GO:0009058,GO:0005985	sucrose synthase 6	major CHO metabolism.degradation.sucrose.Susy
Potri.017G139100.3	↑	187817	1						1	GO:0009058,GO:0005985	sucrose synthase 5	major CHO metabolism.degradation.sucrose.Susy
Potri.007G029700.2	↑	101585	1						1	GO:0009987,GO:0016787	aminopeptidase P1	protein.degradation
Potri.007G001000.1	↑	76286	1						1	GO:0005515	Leucine-rich repeat (LRR) family protein	signalling.receptor kinases.leucine rich repeat XI
Potri.012G037200.1	↑	57513.9	1						1	GO:0009058,GO:0005985	sucrose synthase 6	major CHO metabolism.degradation.sucrose.Susy
Potri.012G095200.1	↑	50237.9	1						1	GO:0004177,GO:0008270,GO:0006508	Zn-dependent exopeptidases superfamily protein	protein.degradation.aspartate protease
Potri.007G047200.1	↑	41822.1	1						1	GO:0045735	RmlC-like cupins superfamily protein	development.storage proteins
Potri.018G075900.1	↑	36968.6	1						1		Leucine-rich repeat (LRR) family protein	cell wall.cell wall proteins.LRR
Potri.013G005600.3	↑	29140.7	1						1	GO:0005525,GO:0007264,GO:0004871,GO:0019001,GO:0007186,GO:0005634,GO:0005737,GO:0005622	ADP-ribosylation factor A1F	protein.targeting.secretory pathway.unspecified
Potri.009G154800.1	↑	25580.4	1						1	GO:0004553,GO:0005975	Glycosyl hydrolase family protein	cell wall.degradation.cellulases and beta -1,4-glucanases
Potri.010G255200.1	↑	16735.7	1						1	GO:0004553,GO:0005975	alpha-galactosidase 1	minor CHO metabolism.galactose.alpha-galactosidases
Potri.019G037400.1	↑	13641.4	1						1	GO:0004553,GO:0005975	Glycosyl hydrolase family protein	cell wall.degradation.cellulases and beta -1,4-glucanases
Potri.001G342600.3	↑	12049.9	1						1	GO:0016788,GO:0006629	GDSL-like Lipase/Acylhydrolase superfamily protein	misc.GDSL-motif lipase
Potri.019G047200.3	↑	11526.2	1						1	GO:0000287,GO:0005524,GO:0047325,GO:0052725,GO:0052726,GO:0032957,GO:0005622,GO:0035300	Inositol 1,3,4-trisphosphate 5/6-kinase family protein	signalling.phosphinositides.inositol-1,3,4-trisphosphate 5/6-kinase
Potri.001G340300.1	↑	745654	1	-1					2			not assigned.unknown
Potri.009G028800.2	↑	406399	1	-1					2		Pathogenesis-related thaumatin superfamily protein	stress.biotic
Potri.012G090400.2	↑	282768	1	-1					2			not assigned.unknown
Potri.018G014800.1	↑	271224	1	-1					2	GO:0004190,GO:0006508	Eukaryotic aspartyl protease family protein	RNA.regulation of transcription.unclassified
Potri.019G034800.4	↑	259729	1	-1					2	GO:0016491,GO:0006520,GO:0055114	glutamate dehydrogenase 1	N-metabolism.N-degradation.glutamate dehydrogenase
Potri.001G340200.1	↑	237297	1	-1					2			not assigned.unknown
Potri.003G195500.1	↑	118880	1	-1					2	GO:0004190,GO:0006508	Eukaryotic aspartyl protease family protein	RNA.regulation of transcription.unclassified
Potri.010G206600.1	↑	114129	1					-1	2	GO:0000902,GO:0005524	heat shock protein 70	stress.abiotic.heat	Spliceosome (pop03040 )
Potri.001G162400.1	↑	81874.1	1	-1					2	GO:0030599,GO:0042545,GO:0005618,GO:0004857	pectin methylesterase 3	cell wall.pectin*esterases.PME	Pentose and glucuronate interconversions (pop00040 )
Potri.008G118900.3	↑	39306.6	1	-1					2	GO:0004347,GO:0006094,GO:0006096	Sugar isomerase (SIS) family protein	glycolysis.cytosolic branch.glucose-6-phosphate isomerase	Carbon metabolism (pop01200 );Glycolysis / Gluconeogenesis (pop00010 );Pentose phosphate pathway (pop00030 );Fructose and mannose metabolism (pop00051 );Ascorbate and aldarate metabolism (pop00053 )
Potri.003G173100.1	↑	144183	1	-1			1		3		Rubber elongation factor protein (REF)	secondary metabolism.isoprenoids
Potri.010G060300.1	↑	30684.9	1	-1				-1	3	GO:0045454,GO:0016209,GO:0016491,GO:0055114,GO:0047134	DC1 domain-containing protein	not assigned.unknown
Potri.015G132700.1	↑	7775.97	1				1	1	3		Embryo-specific protein 3, (ATS3)	development.unspecified
Potri.019G079300.1	↓	-4977.46	-1						1		Sec14p-like phosphatidylinositol transfer family protein	protein.targeting.secretory pathway.unspecified
Potri.006G057700.1	↓	-5378.41	-1						1	GO:0005525,GO:0007264,GO:0005622	RAB GTPase homolog A4D	signalling.G-proteins
Potri.010G069900.2	↓	-5749.24	-1						1	GO:0003735,GO:0006412,GO:0005622,GO:0005840	Ribosomal protein L14	protein.synthesis.ribosomal protein.eukaryotic.60S subunit.L14	Ribosome (pop03010 )
Potri.002G016300.1	↓	-5808.3	-1						1	GO:0008168,GO:0008610,GO:0008152,GO:0006694	sterol methyltransferase 2	hormone metabolism.brassinosteroid.synthesis-degradation.sterols.SMT2
Potri.018G007400.1	↓	-10994.6	-1						1	GO:0006886,GO:0016192,GO:0030117,GO:0005198,GO:0030126	Coatomer, beta subunit	cell.vesicle transport
Potri.009G115000.2	↓	-18635.8	-1						1	GO:0003924,GO:0005525,GO:0007264,GO:0005634,GO:0005737,GO:0005622	RAB GTPase homolog G3F	signalling.G-proteins
Potri.007G129700.3	↓	-21113	-1						1		pfkB-like carbohydrate kinase family protein	major CHO metabolism.degradation.sucrose.fructokinase
Potri.003G112700.1	↓	-23033	-1						1	GO:0016491,GO:0055114,GO:0005507	Cupredoxin superfamily protein	misc.oxidases - copper, flavone etc
Potri.001G120300.3	↓	-24479.5	-1						1	GO:0016491,GO:0055114,GO:0005507	Cupredoxin superfamily protein	misc.oxidases - copper, flavone etc
Potri.002G146800.1	↓	-35964.6	-1						1	GO:0003735,GO:0006412,GO:0005622,GO:0005840	Ribosomal protein S13/S15	protein.synthesis.ribosomal protein.eukaryotic.40S subunit.S13	Ribosome (pop03010 )
Potri.013G159600.1	↓	-48849	-1						1	GO:0003735,GO:0006412,GO:0005840	Ribosomal protein L16p/L10e family protein	protein.synthesis.ribosomal protein.eukaryotic.60S subunit.L10	Ribosome (pop03010 )
Potri.001G278800.3	↓	-69986.9	-1						1	GO:0006886,GO:0016192,GO:0005198,GO:0030130,GO:0030132	Clathrin, heavy chain	cell.vesicle transport
Potri.007G092500.2	↓	-82552.5	-1						1	GO:0005509,GO:0005544	annexin 2	cell.organisation
Potri.004G168800.1	↓	-105747	-1						1	GO:0003755,GO:0006457	rotamase CYP 3	cell.cycle.peptidylprolyl isomerase
Potri.003G125400.1	↓	-11195	-1		1				2	GO:0051258,GO:0043234,GO:0003924,GO:0005525,GO:0006184,GO:0007017,GO:0005874	tubulin beta 8	cell.organisation
Potri.002G033900.1	↓	-19738.7	-1	-1					2	GO:0004298,GO:0051603,GO:0005839,GO:0004175,GO:0006511,GO:0019773	20S proteasome alpha subunit F2	protein.degradation.ubiquitin.proteasom	Proteasome (pop03050 )
Potri.006G102200.3	↓	-24954.9	-1	-1					2	GO:0009987	metallopeptidase M24 family protein	protein.degradation.metalloprotease
Potri.009G115500.2	↓	-30404.2	-1			-1			2	GO:0003779,GO:0007010	cyclase associated protein 1	DNA.unspecified
Potri.013G123600.1	↓	-31344.7	-1			-1			2	GO:0003924,GO:0005525,GO:0007264,GO:0005634,GO:0005737,GO:0005622	RAB GTPase homolog A1F	signalling.G-proteins
Potri.016G056200.4	↓	-31545.3	-1			-1			2	GO:0003779	villin 2	cell.organisation
Potri.006G087900.2	↓	-39620.3	-1		-1				2	GO:0003735,GO:0006412,GO:0005622,GO:0005840	Ribosomal protein S7e family protein	protein.synthesis.ribosomal protein.eukaryotic.40S subunit.S7	Ribosome (pop03010 )
Potri.T159900.1	↓	-42280.7	-1		-1				2	GO:0003735,GO:0006412,GO:0005840	Ribosomal protein L4/L1 family	protein.synthesis.ribosomal protein.eukaryotic.60S subunit.L4/L1
Potri.002G061500.1	↓	-44178.2	-1	-1					2		HSP20-like chaperones superfamily protein	not assigned.unknown
Potri.004G075200.1	↓	-45853.2	-1			-1			2	GO:0016831,GO:0030170,GO:0019752,GO:0006536,GO:0004351	glutamate decarboxylase	amino acid metabolism.synthesis.central amino acid metabolism.GABA.Glutamate decarboxylase
Potri.011G078200.1	↓	-51763.5	-1			-1			2	GO:0003735,GO:0006412,GO:0005622,GO:0005840	Ribosomal protein L32e	protein.synthesis.ribosomal protein.eukaryotic.60S subunit.L32	Ribosome (pop03010 )
Potri.004G172600.1	↓	-59943.9	-1				-1		2	GO:0003676,GO:0008270,GO:0003677,GO:0006355	cold shock domain protein 1	stress.abiotic.cold
Potri.005G049400.2	↓	-64951.8	-1	-1					2	GO:0003735,GO:0006412,GO:0005622,GO:0005840	Ribosomal protein S24e family protein	protein.synthesis.ribosomal protein.eukaryotic.40S subunit.S24	Ribosome (pop03010 )
Potri.002G029100.1	↓	-93280.4	-1		-1				2	GO:0016020	Walls Are Thin 1	development.unspecified
Potri.009G118900.4	↓	-100092	-1		-1				2		Ribosomal protein S25 family protein	protein.synthesis.ribosomal protein.unknown.small subunit.S25
Potri.T011100.1	↓	-101499	-1		-1				2		Sec14p-like phosphatidylinositol transfer family protein	protein.targeting.secretory pathway.unspecified
Potri.015G129800.1	↓	-112098	-1			-1			2	GO:0003735,GO:0006412,GO:0005622,GO:0005840	Ribosomal protein S10p/S20e family protein	protein.synthesis.ribosomal protein.eukaryotic.40S subunit.S20	Ribosome (pop03010 )
Potri.005G075900.1	↓	-162923	-1				-1		2	GO:0005509,GO:0005544	annexin 2	cell.organisation
Potri.014G071700.2	↓	-215620	-1		-1				2		FASCICLIN-like arabinogalactan-protein 10	cell wall.cell wall proteins.AGPs.AGP
Potri.006G002800.1	↓	-226414	-1	-1					2	GO:0005524,GO:0051082,GO:0006457,GO:0006950	HEAT SHOCK PROTEIN 81.4	stress.abiotic.heat
Potri.001G179200.4	↓	-10165.4	-1		1		-1		3	GO:0005515,GO:0005198,GO:0006886,GO:0016192,GO:0030117	Coatomer, beta\' subunit	cell.vesicle transport
Potri.013G035500.5	↓	-17727.7	-1	-1			-1		3	GO:0003824,GO:0030170,GO:0008152	O-acetylserine (thiol) lyase (OAS-TL) isoform A1	amino acid metabolism.synthesis.serine-glycine-cysteine group.cysteine.OASTL	Carbon metabolism (pop01200 );Biosynthesis of amino acids (pop01230 );Cysteine and methionine metabolism (pop00270 )
Potri.009G040200.1	↓	-23884.1	-1			-1	-1		3	GO:0051258,GO:0043234,GO:0003924,GO:0005525,GO:0006184,GO:0007017,GO:0005874	tubulin beta 8	cell.organisation
Potri.006G140400.1	↓	-36237.8	-1	-1		-1			3	GO:0004298,GO:0051603,GO:0005839,GO:0004175,GO:0006511,GO:0019773	20S proteasome subunit PAA2	protein.degradation.ubiquitin.proteasom	Proteasome (pop03050 )
Potri.005G115700.1	↓	-40074.9	-1	-1	-1				3	GO:0003735,GO:0006412,GO:0005622,GO:0005840	Ribosomal protein L2 family	protein.synthesis.ribosomal protein.eukaryotic.60S subunit.L8	Ribosome (pop03010 )
Potri.006G181500.2	↓	-47329.4	-1		-1	-1			3	GO:0003735,GO:0006412,GO:0005622,GO:0005840	Ribosomal L5P family protein	protein.synthesis.ribosomal protein.eukaryotic.60S subunit.L11	Ribosome (pop03010 )
Potri.009G137800.4	↓	-47385.4	-1				-1	-1	3	GO:0005524,GO:0046933,GO:0046961,GO:0015992,GO:0046034,GO:0016469	ATPase, V1 complex, subunit B protein	mitochondrial electron transport / ATP synthesis.F1-ATPase
Potri.013G105900.2	↓	-48632.4	-1		-1	-1			3		Sec14p-like phosphatidylinositol transfer family protein	protein.targeting.secretory pathway.unspecified
Potri.015G042600.1	↓	-49123.3	-1	-1	-1				3	GO:0005524,GO:0044267,GO:0051082,GO:0006457	TCP-1/cpn60 chaperonin family protein	protein.folding
Potri.010G013400.1	↓	-60048	-1		1			-1	3		translationally controlled tumor protein	not assigned.unknown
Potri.005G162400.1	↓	-105119	-1			-1		-1	3	GO:0019904	general regulatory factor 2	signalling.14-3-3 proteins
Potri.011G148000.1	↓	-120239	-1				-1	-1	3		actin 7	cell.organisation
Potri.006G121700.1	↓	-203268	-1	-1		-1			3	GO:0005215,GO:0006810,GO:0016020	gamma tonoplast intrinsic protein	transport.Major Intrinsic Proteins.TIP
Potri.009G116400.3	↓	-221433	-1			-1	-1		3	GO:0003676	cold, circadian rhythm, and RNA binding 1	RNA.RNA binding
Potri.003G120000.1	↓	-29821.1	-1		1		-1	-1	4	GO:0003824,GO:0050662,GO:0044237,GO:0009058,GO:0008831,GO:0045226	nucleotide-rhamnose synthase/epimerase-reductase	cell wall.precursor synthesis.UDP-glucose 4,6-dehydratase
Potri.001G117900.1	↓	-37471.5	-1		1		-1	-1	4		Calcium-binding EF-hand family protein	signalling.calcium
Potri.013G009400.1	↓	-41207.9	-1	-1	1		-1		4	GO:0004427,GO:0009678,GO:0015992,GO:0016020	Inorganic H pyrophosphatase family protein	transport.amino acids
Potri.008G214100.1	↓	-48303.9	-1	-1	1	-1			4	GO:0005515,GO:0008565,GO:0006606,GO:0005634,GO:0005737,GO:0006886,GO:0005643	importin alpha isoform 1	protein.targeting.nucleus
Potri.017G059300.1	↓	-58060.5	-1		1	1		-1	4	GO:0004372,GO:0006544,GO:0006563	serine hydroxymethyltransferase 4	C1-metabolism.glycine hydroxymethyltransferase	Glyoxylate and dicarboxylate metabolism (pop00630 )
Potri.017G029000.1	↓	-75814.9	-1		1		-1	-1	4		pfkB-like carbohydrate kinase family protein	major CHO metabolism.degradation.sucrose.fructokinase
Potri.013G106000.1	↓	-82420.9	-1		-1		1	-1	4		SEC14 cytosolic factor family protein / phosphoglyceride transfer family protein	transport.misc
Potri.009G067100.1	↓	-91244.4	-1		1		-1	-1	4	GO:0051258,GO:0043234,GO:0003924,GO:0005525,GO:0006184,GO:0007017,GO:0005874	beta-6 tubulin	cell.organisation
Potri.017G059400.1	↓	-106564	-1		1	1		-1	4	GO:0016616,GO:0048037,GO:0055114,GO:0004013,GO:0006730,GO:0004455,GO:0008652	S-adenosyl-L-homocysteine hydrolase	not assigned.unknown
Potri.014G115100.1	↓	-150882	-1	-1	1			-1	4	GO:0005515,GO:0003735,GO:0006412,GO:0005622,GO:0005840	ubiquitin 6	protein.degradation.ubiquitin.ubiquitin	Ribosome (pop03010 )
Potri.002G111900.2	↓	-374381	-1		1		-1	-1	4	GO:0051258,GO:0043234,GO:0003924,GO:0005525,GO:0006184,GO:0007017,GO:0005874	tubulin alpha-2 chain	cell.organisation
Potri.013G005500.5	↓	-158006	-1		1	-1	-1	-1	5	GO:0005525,GO:0007264,GO:0004871,GO:0019001,GO:0007186,GO:0005634,GO:0005737,GO:0005622	ADP-ribosylation factor A1F	protein.targeting.secretory pathway.unspecified
Potri.010G204300.1	↓	-233930	-1		1	-1	-1	-1	5		actin-11	cell.organisation

## Sheet: Table S2.3_Sig_Cambium-ExpZone
Table S2.3. Proteins with significantly different abundance in the Cambium-ExpZone stepwise transition models
Columns indicate: JGI V3.0 IDs. for populus trichocarpa; Symbols indicate: ↑, upregulated (in that stepwise transition); ↓, downregulated; Pdist_relative change in protein expression in that stepwise transition ; Significant values are indicated as +1 or -1 for up or down regulation when observed in the stepwise transitions; the number of significant values for each protein along the wood series.…
Protein	Symbol	pdist_Cambium to ExpZone transition	Cambium to Phloem	Cambium to ExpZone	ExpZone to X1	X1 to X2	X2 to X3	X3 to X4	the maximum number of significant matches along the wood series	GO (geneontology)	Function	Mapman biological processes	KEGG pathways
Potri.010G208900.3	↑	60565.6		1					1	GO:0003924,GO:0005525,GO:0007264,GO:0005634,GO:0005737,GO:0005622	Ras-related small GTP-binding family protein	signalling.G-proteins
Potri.004G101700.3	↑	48276.1		1					1	GO:0019904	general regulatory factor 7	signalling.14-3-3 proteins
Potri.006G123200.2	↑	7869.03		1					1	GO:0004478,GO:0006556,GO:0005524	methionine adenosyltransferase 3	amino acid metabolism.synthesis.aspartate family.methionine	Cysteine and methionine metabolism (pop00270 )
Potri.001G289500.1	↑	610922		1				-1	2	GO:0051258,GO:0043234,GO:0003924,GO:0005525,GO:0006184,GO:0007017,GO:0005874	Tubulin/FtsZ family protein	cell.organisation
Potri.006G116800.2	↑	66964.5		1	-1				2	GO:0000287,GO:0004634,GO:0006096,GO:0000015	Enolase	glycolysis.cytosolic branch.enolase	Carbon metabolism (pop01200 );Biosynthesis of amino acids (pop01230 );Citrate cycle (TCA cycle) (pop00020 );Glycolysis / Gluconeogenesis (pop00010 )
Potri.004G176300.1	↑	16838.4		1	-1				2	GO:0005215,GO:0006810,GO:0016020	plasma membrane intrinsic protein 3	transport.Major Intrinsic Proteins.PIP
Potri.010G222700.3	↑	44332.3		1	1	-1			3	GO:0005215,GO:0006810,GO:0016020	plasma membrane intrinsic protein 2	transport.Major Intrinsic Proteins.PIP
Potri.012G117600.3	↓	-2867.73		-1					1	GO:0003735,GO:0006412,GO:0005622,GO:0005840,GO:0015935	40s ribosomal protein SA B	protein.synthesis.ribosomal protein.eukaryotic.40S subunit.SA	Ribosome (pop03010 )
Potri.009G031200.2	↓	-2960.38		-1					1	GO:0004807,GO:0008152	triosephosphate isomerase	PS.calvin cycle.TPI	Carbon metabolism (pop01200 );Biosynthesis of amino acids (pop01230 );Citrate cycle (TCA cycle) (pop00020 );Glycolysis / Gluconeogenesis (pop00010 )
Potri.004G044500.2	↓	-5977.36		-1					1	GO:0003743,GO:0006413	Eukaryotic translation initiation factor 3 subunit 7 (eIF-3)	protein.synthesis.initiation
Potri.019G053800.2	↓	-7240.79		-1					1		Ribonuclease E inhibitor RraA/Dimethylmenaquinone methyltransferase	C1-metabolism
Potri.001G013500.1	↓	-8348.41		-1					1		NAD(P)-binding Rossmann-fold superfamily protein	lipid metabolism.FA synthesis and FA elongation.enoyl ACP reductase	Fatty acid metabolism (pop01212 );Fatty acid biosynthesis (pop00061 )
Potri.004G224400.3	↓	-8726.85		-1					1	GO:0000902,GO:0005524	chloroplast heat shock protein 70-1	stress.abiotic.heat
Potri.006G047000.3	↓	-10368.3		-1					1	GO:0018738,GO:0016023,GO:0004091	S-formylglutathione hydrolase	not assigned.unknown
Potri.010G001400.3	↓	-10606.8		-1					1	GO:0005515,GO:0008565,GO:0006606,GO:0005634,GO:0005737,GO:0006886,GO:0005643	importin alpha isoform 2	protein.targeting.nucleus
Potri.015G070600.3	↓	-10914.4		-1					1	GO:0016491,GO:0008152,GO:0055114	aldehyde dehydrogenase 10A8	fermentation.aldehyde dehydrogenase	Glycine, serine and threonine metabolism (pop00260 )
Potri.003G151100.1	↓	-11059.8		-1					1	GO:0003872,GO:0006096,GO:0005945	phosphofructokinase 4	glycolysis.plastid branch.phosphofructokinase (PFK)	Carbon metabolism (pop01200 );Glycolysis / Gluconeogenesis (pop00010 )
Potri.010G131800.1	↓	-11811.8		-1					1	GO:0008964,GO:0006099,GO:0015977	phosphoenolpyruvate carboxylase 4	glycolysis.cytosolic branch.phospho-enol-pyruvate carboxylase (PEPC)	Carbon metabolism (pop01200 );Carbon fixation in photosynthetic organisms (pop00710 )
Potri.018G069200.5	↓	-11836.8		-1					1	GO:0003872,GO:0006096,GO:0005945	phosphofructokinase 3	glycolysis.plastid branch.phosphofructokinase (PFK)	Carbon metabolism (pop01200 );Glycolysis / Gluconeogenesis (pop00010 )
Potri.017G078000.6	↓	-12050.5		-1					1	GO:0016020	SPFH/Band 7/PHB domain-containing membrane-associated protein family	not assigned.unknown
Potri.010G087800.1	↓	-12671.2		-1					1	GO:0003735,GO:0006412,GO:0005622,GO:0005840	Ribosomal protein S24e family protein	protein.synthesis.ribosomal protein.eukaryotic.40S subunit.S24	Ribosome (pop03010 )
Potri.001G164000.1	↓	-13792.4		-1					1	GO:0003735,GO:0006412,GO:0005622,GO:0005840,GO:0015935	40s ribosomal protein SA	protein.synthesis.ribosomal protein.eukaryotic.40S subunit.SA	Ribosome (pop03010 )
Potri.003G113400.1	↓	-13919		-1					1	GO:0005515	stress-inducible protein, putative	stress
Potri.009G009300.1	↓	-18076.8		-1					1	GO:0005524,GO:0044267	chaperonin-60alpha	protein.folding
Potri.012G049300.1	↓	-18086.5		-1					1	GO:0004553,GO:0005975	B-S glucosidase 44	misc.gluco-, galacto- and mannosidases
Potri.006G077900.5	↓	-18090.9		-1					1	GO:0004298,GO:0051603,GO:0005839	N-terminal nucleophile aminohydrolases (Ntn hydrolases) superfamily protein	protein.degradation.ubiquitin.proteasom	Proteasome (pop03050 )
Potri.016G078300.1	↓	-18447		-1					1	GO:0008270,GO:0016491,GO:0055114,GO:0016616,GO:0048037	cinnamyl alcohol dehydrogenase 6	secondary metabolism.phenylpropanoids.lignin biosynthesis.CAD	Phenylpropanoid biosynthesis (pop00940 )
Potri.015G129700.2	↓	-22102.2		-1					1		EXORDIUM like 3	signalling.in sugar and nutrient physiology
Potri.004G157800.1	↓	-22144.9		-1					1	GO:0020037	cytochrome B5 isoform E	not assigned.unknown
Potri.017G092200.1	↓	-23219.2		-1					1	GO:0003735,GO:0006412,GO:0005622,GO:0005840	Ribosomal protein S19e family protein	protein.synthesis.ribosomal protein.eukaryotic.40S subunit.S19	Ribosome (pop03010 )
Potri.008G045900.1	↓	-26404.1		-1					1	GO:0008237,GO:0008270,GO:0019370,GO:0006508	peptidase M1 family protein	protein.degradation
Potri.008G070600.1	↓	-26449.6		-1					1	GO:0006886,GO:0016192,GO:0005198,GO:0030130,GO:0030132	Clathrin, heavy chain	cell.vesicle transport
Potri.016G014500.2	↓	-26565.2		-1					1	GO:0016758,GO:0008152	UDP-glucosyl transferase 71C4	misc.UDP glucosyl and glucoronyl transferases
Potri.001G097700.4	↓	-27127.4		-1					1	GO:0005783	VIRB2-interacting protein 2	stress.biotic
Potri.016G063100.1	↓	-27686.1		-1					1	GO:0003735,GO:0006412,GO:0005622,GO:0005840	ribosomal protein S28	protein.synthesis.ribosomal protein.eukaryotic.40S subunit.S28	Ribosome (pop03010 )
Potri.008G203400.4	↓	-27918.1		-1					1		Aluminium induced protein with YGL and LRDR motifs	hormone metabolism.auxin.induced-regulated-responsive-activated
Potri.010G164200.1	↓	-28298.5		-1					1	GO:0005515	non-ATPase subunit 9	protein.degradation.ubiquitin.proteasom	Proteasome (pop03050 )
Potri.014G195700.3	↓	-28697.5		-1					1	GO:0003824,GO:0008152	ATP citrate lyase (ACL) family protein	TCA / org transformation.TCA.succinyl-CoA ligase
Potri.006G138600.1	↓	-28799.8		-1					1	GO:0006457,GO:0005737	chaperonin 20	protein.folding
Potri.009G052000.1	↓	-29059.9		-1					1	GO:0016491,GO:0008152,GO:0003854,GO:0016616,GO:0006694,GO:0055114,GO:0003824,GO:0050662,GO:0044237	NAD(P)-binding Rossmann-fold superfamily protein	secondary metabolism.flavonoids.dihydroflavonols.dihydroflavonol 4-reductase
Potri.005G020400.1	↓	-29596.6		-1					1	GO:0005515,GO:0008565,GO:0006606,GO:0005634,GO:0005737,GO:0006886,GO:0005643	importin alpha isoform 1	protein.targeting.nucleus
Potri.014G147100.1	↓	-29914.9		-1					1	GO:0005515	translation initiation factor 3 subunit H1	protein.synthesis.initiation
Potri.002G189900.1	↓	-30421.3		-1					1	GO:0016491,GO:0008152,GO:0055114	aldehyde dehydrogenase 2B7	fermentation.aldehyde dehydrogenase
Potri.007G096000.1	↓	-31037.9		-1					1	GO:0005525,GO:0007264,GO:0005622	RAB GTPase homolog A4A	signalling.G-proteins
Potri.014G112400.5	↓	-31728.4		-1					1	GO:0000166,GO:0004812,GO:0005524,GO:0006418,GO:0005737,GO:0004827,GO:0006433,GO:0006412	Class II aaRS and biotin synthetases superfamily protein	protein.aa activation.bifunctional aminoacyl-tRNA synthetase	Aminoacyl-tRNA biosynthesis (pop00970 )
Potri.007G056100.1	↓	-32121		-1					1	GO:0019843,GO:0005622,GO:0003723	Ribosomal protein S4	protein.synthesis.ribosomal protein.eukaryotic.40S subunit.S9	Ribosome (pop03010 )
Potri.003G024800.2	↓	-32880.2		-1					1	GO:0003924,GO:0005525	Dynamin related protein 4C	misc.dynamin
Potri.003G181200.1	↓	-33268.3		-1					1	GO:0006412,GO:0005840,GO:0005622,GO:0003735	Ribosomal protein L7Ae/L30e/S12e/Gadd45 family protein	protein.synthesis.ribosomal protein.eukaryotic.40S subunit.S12	Ribosome (pop03010 )
Potri.010G033500.1	↓	-34032.9		-1					1	GO:0008308,GO:0006820,GO:0044070,GO:0055085,GO:0005741	voltage dependent anion channel 1	transport.sugars
Potri.001G119500.1	↓	-34067.3		-1					1	GO:0005515	stress-inducible protein, putative	stress
Potri.003G072500.1	↓	-34159.3		-1					1	GO:0004298,GO:0051603,GO:0005839,GO:0004175,GO:0006511,GO:0019773	20S proteasome alpha subunit E2	protein.degradation.ubiquitin.proteasom	Proteasome (pop03050 )
Potri.002G138300.1	↓	-35407.6		-1					1		Hyaluronan / mRNA binding family	RNA.RNA binding
Potri.002G234300.2	↓	-35914.8		-1					1	GO:0055114,GO:0016491	NAD(P)-linked oxidoreductase superfamily protein	hormone metabolism.auxin.induced-regulated-responsive-activated
Potri.002G234100.1	↓	-35952.9		-1					1	GO:0055114,GO:0016491	NAD(P)-linked oxidoreductase superfamily protein	hormone metabolism.auxin.induced-regulated-responsive-activated
Potri.002G229200.3	↓	-36008.2		-1					1	GO:0008152	aconitase 3	TCA / org transformation.TCA.aconitase	Carbon metabolism (pop01200 );2-Oxocarboxylic acid metabolism (pop01210 );Glyoxylate and dicarboxylate metabolism (pop00630 );Biosynthesis of amino acids (pop01230 );Citrate cycle (TCA cycle) (pop00020 )
Potri.004G013200.5	↓	-36723.9		-1					1		glyoxalase I homolog	Biodegradation of Xenobiotics.lactoylglutathione lyase
Potri.007G134700.1	↓	-36874.5		-1					1	GO:0016020	prohibitin 6	mitochondrial electron transport / ATP synthesis.NADH-DH.complex I
Potri.012G123500.1	↓	-37861.4		-1					1	GO:0004298,GO:0051603,GO:0005839,GO:0043531,GO:0004175,GO:0006511,GO:0019773,GO:0006915,GO:0005524	NB-ARC domain-containing disease resistance protein	stress.biotic
Potri.010G215700.1	↓	-39630.9		-1					1	GO:0008237,GO:0008270,GO:0019370,GO:0006508	peptidase M1 family protein	protein.degradation
Potri.006G253900.1	↓	-41339.4		-1					1	GO:0005515,GO:0003824,GO:0008152	phospholipase D alpha 1	lipid metabolism.lipid degradation.lysophospholipases.phospholipase D
Potri.013G058500.1	↓	-41717.9		-1					1	GO:0005524,GO:0044267,GO:0051082,GO:0006457	TCP-1/cpn60 chaperonin family protein	protein.folding
Potri.002G252600.1	↓	-41848.2		-1					1	GO:0005524	regulatory particle AAA-ATPase 2A	protein.degradation.ubiquitin.proteasom	Proteasome (pop03050 )
Potri.017G061900.3	↓	-43877.8		-1					1	GO:0005783,GO:0016021	translocon-associated protein beta (TRAPB) family protein	not assigned.unknown
Potri.015G080600.1	↓	-45859.5		-1					1	GO:0005524,GO:0009378,GO:0006281,GO:0006310,GO:0016887	ATPase, AAA-type, CDC48 protein	protein.degradation.AAA type	Protein processing in endoplasmic reticulum (pop04141 )
Potri.009G157400.2	↓	-47577.6		-1					1	GO:0005524,GO:0044267,GO:0051082,GO:0006457	TCP-1/cpn60 chaperonin family protein	protein.folding
Potri.013G031100.1	↓	-49327.7		-1					1	GO:0046872,GO:0006801,GO:0055114	copper/zinc superoxide dismutase 1	redox.dismutases and catalases
Potri.003G184000.1	↓	-49355.5		-1					1	GO:0000902,GO:0005524	heat shock protein 70	stress.abiotic.heat	Spliceosome (pop03040 )
Potri.008G182300.2	↓	-51119.3		-1					1	GO:0005524,GO:0044267,GO:0051082,GO:0006457	TCP-1/cpn60 chaperonin family protein	protein.folding
Potri.003G222400.2	↓	-51663		-1					1	GO:0005524,GO:0044267	TCP-1/cpn60 chaperonin family protein	protein.folding
Potri.002G162400.1	↓	-52823.1		-1					1	GO:0004650,GO:0005975	Pectin lyase-like superfamily protein	cell wall.degradation.pectate lyases and polygalacturonases
Potri.002G198300.3	↓	-54325.4		-1					1	GO:0045454,GO:0005783	thioredoxin family protein	redox.thioredoxin
Potri.010G184500.2	↓	-56568.9		-1					1	GO:0008199,GO:0006879,GO:0006826,GO:0005488	ferritin 2	metal handling.binding, chelation and storage
Potri.011G110700.4	↓	-56637.5		-1					1	GO:0008964,GO:0006099,GO:0015977	phosphoenolpyruvate carboxylase 3	not assigned.unknown	Carbon metabolism (pop01200 );Carbon fixation in photosynthetic organisms (pop00710 )
Potri.005G241100.3	↓	-60062.9		-1					1	GO:0005524,GO:0051082,GO:0006457,GO:0006950	Chaperone protein htpG family protein	stress.abiotic.heat
Potri.013G128600.1	↓	-60855.4		-1					1	GO:0003735,GO:0006412,GO:0005622,GO:0005840,GO:0008097	ribosomal protein L5 B	protein.synthesis.ribosomal protein.eukaryotic.60S subunit.L5	Ribosome (pop03010 )
Potri.009G018600.3	↓	-61260.9		-1					1	GO:0003746,GO:0006414,GO:0005853	Glutathione S-transferase, C-terminal-like;Translation elongation factor EF1B/ribosomal protein S6	protein.synthesis.elongation
Potri.003G134500.1	↓	-62076.8		-1					1		NAD(P)-binding Rossmann-fold superfamily protein	development.unspecified
Potri.002G179400.2	↓	-63685.5		-1					1	GO:0003735,GO:0006414,GO:0005622,GO:0005840	60S acidic ribosomal protein family	protein.synthesis.ribosomal protein.eukaryotic.60S subunit.P1	Ribosome (pop03010 )
Potri.T103900.1	↓	-69583.2		-1					1	GO:0003854,GO:0016616,GO:0006694,GO:0055114,GO:0003824,GO:0050662,GO:0044237	GDP-D-mannose 3\',5\'-epimerase	cell wall.precursor synthesis.UXS
Potri.012G096400.1	↓	-70403.1		-1					1	GO:0003746,GO:0006414,GO:0005853	Translation elongation factor EF1B/ribosomal protein S6 family protein	protein.synthesis.elongation
Potri.010G191200.1	↓	-70583.4		-1					1	GO:0003735,GO:0006414,GO:0005622,GO:0005840,GO:0042254	Ribosomal protein L10 family protein	protein.synthesis.ribosomal protein.eukaryotic.60S subunit.P0	Ribosome (pop03010 )
Potri.012G127500.1	↓	-73771.9		-1					1	GO:0004857,GO:0030599	Plant invertase/pectin methylesterase inhibitor superfamily protein	misc.invertase/pectin methylesterase inhibitor family protein
Potri.005G157700.2	↓	-75586.5		-1					1	GO:0019904	general regulatory factor 8	signalling.14-3-3 proteins
Potri.018G140300.1	↓	-75957.6		-1					1	GO:0003735,GO:0006412,GO:0005840	Ribosomal protein L30/L7 family protein	protein.synthesis.ribosomal protein.eukaryotic.60S subunit.L7	Ribosome (pop03010 )
Potri.002G138800.4	↓	-80342.5		-1					1	GO:0004550,GO:0005524,GO:0006165,GO:0006183,GO:0006228,GO:0006241	Nucleoside diphosphate kinase family protein	nucleotide metabolism.phosphotransfer and pyrophosphatases.nucleoside diphosphate kinase	Purine metabolism (pop00230 );Pyrimidine metabolism (pop00240 )
Potri.006G224500.4	↓	-87264.5		-1					1	GO:0008237,GO:0008270,GO:0006508	aminopeptidase M1	protein.degradation
Potri.006G117400.2	↓	-88435.5		-1					1	GO:0000287,GO:0004743,GO:0030955,GO:0006096	Pyruvate kinase family protein	glycolysis.plastid branch.pyruvate kinase (PK)	Carbon metabolism (pop01200 );Biosynthesis of amino acids (pop01230 );Purine metabolism (pop00230 );Glycolysis / Gluconeogenesis (pop00010 )
Potri.T143400.1	↓	-93060.1		-1					1	GO:0000287,GO:0030976,GO:0003824	pyruvate decarboxylase-2	fermentation.PDC
Potri.010G231300.1	↓	-94349.3		-1					1	GO:0003677,GO:0006334,GO:0005634,GO:0000786	Histone superfamily protein	DNA.synthesis/chromatin structure.histone
Potri.014G049900.1	↓	-97833		-1					1	GO:0004550,GO:0005524,GO:0006165,GO:0006183,GO:0006228,GO:0006241	Nucleoside diphosphate kinase family protein	nucleotide metabolism.phosphotransfer and pyrophosphatases.nucleoside diphosphate kinase	Purine metabolism (pop00230 );Pyrimidine metabolism (pop00240 )
Potri.004G073600.1	↓	-103124		-1					1	GO:0005524,GO:0051082,GO:0006457,GO:0006950	heat shock protein 90.1	stress.abiotic.heat
Potri.004G101700.2	↓	-109845		-1					1	GO:0019904	general regulatory factor 7	signalling.14-3-3 proteins
Potri.004G085300.1	↓	-111444		-1					1	GO:0006412,GO:0005840,GO:0003735	ribosomal protein L24	protein.synthesis.ribosomal protein.eukaryotic.60S subunit.L24	Ribosome (pop03010 )
Potri.010G142600.2	↓	-113631		-1					1	GO:0016491,GO:0008152	senescence-associated gene 13	misc.nitrilases, *nitrile lyases, berberine bridge enzymes, reticuline oxidases, troponine reductases
Potri.011G053600.2	↓	-122709		-1					1		arabinogalactan protein 30	stress.abiotic.unspecified
Potri.017G113300.1	↓	-124791		-1					1	GO:0019904	general regulatory factor 7	signalling.14-3-3 proteins
Potri.010G233200.1	↓	-137155		-1					1	GO:0000287,GO:0004743,GO:0030955,GO:0006096	Pyruvate kinase family protein	lipid metabolism.FA synthesis and FA elongation.pyruvate kinase	Carbon metabolism (pop01200 );Biosynthesis of amino acids (pop01230 );Purine metabolism (pop00230 );Glycolysis / Gluconeogenesis (pop00010 )
Potri.010G150700.1	↓	-160677		-1					1		heat stable protein 1	stress.biotic.PR-proteins
Potri.008G126600.1	↓	-180197		-1					1	GO:0005524,GO:0016820,GO:0015991,GO:0033178,GO:0046933,GO:0046961,GO:0015992,GO:0046034,GO:0016469,GO:0016887,GO:0006200,GO:0006754,GO:0000275,GO:0045261,GO:0015986,GO:0008553	ATP synthase alpha/beta family protein	mitochondrial electron transport / ATP synthesis.F1-ATPase
Potri.004G044700.1	↓	-190383		-1					1		Pollen Ole e 1 allergen and extensin family protein	stress.abiotic.unspecified
Potri.017G037900.1	↓	-267681		-1					1	GO:0004601,GO:0020037,GO:0006979,GO:0055114	Peroxidase superfamily protein	misc.peroxidases
Potri.001G028200.1	↓	-385100		-1					1	GO:0004190,GO:0006508	Eukaryotic aspartyl protease family protein	RNA.regulation of transcription.unclassified
Potri.001G340600.1	↓	-396690		-1					1			not assigned.unknown
Potri.003G220400.3	↓	-18773.4		-1				-1	2		Mitochondrial substrate carrier family protein	transport.metabolite transporters at the mitochondrial membrane
Potri.001G347800.1	↓	-18941.3		-1	1				2	GO:0016616,GO:0055114,GO:0006102,GO:0004450	Isocitrate/isopropylmalate dehydrogenase family protein	TCA / org transformation.TCA.IDH	Carbon metabolism (pop01200 );2-Oxocarboxylic acid metabolism (pop01210 );Biosynthesis of amino acids (pop01230 );Citrate cycle (TCA cycle) (pop00020 )
Potri.012G062700.1	↓	-20397.3		-1		-1			2	GO:0005515	protein phosphatase 2A subunit A2	protein.postranslational modification
Potri.001G224700.1	↓	-23979.8		-1		-1			2	GO:0003746,GO:0006414,GO:0005853	Glutathione S-transferase, C-terminal-like;Translation elongation factor EF1B/ribosomal protein S6	protein.synthesis.elongation
Potri.006G102200.3	↓	-28748.4	-1	-1					2	GO:0009987	metallopeptidase M24 family protein	protein.degradation.metalloprotease
Potri.001G032900.1	↓	-30103.4		-1				-1	2	GO:0004869	cystatin B	protein.degradation.cysteine protease
Potri.002G033900.1	↓	-33889.3	-1	-1					2	GO:0004298,GO:0051603,GO:0005839,GO:0004175,GO:0006511,GO:0019773	20S proteasome alpha subunit F2	protein.degradation.ubiquitin.proteasom	Proteasome (pop03050 )
Potri.002G171700.1	↓	-35739.9		-1	-1				2	GO:0004190,GO:0006508	Eukaryotic aspartyl protease family protein	RNA.regulation of transcription.unclassified
Potri.011G096300.1	↓	-38040.5		-1			-1		2	GO:0016491,GO:0055114,GO:0016616,GO:0030060,GO:0006108	Lactate/malate dehydrogenase family protein	TCA / org transformation.TCA.malate DH	Carbon metabolism (pop01200 );Glyoxylate and dicarboxylate metabolism (pop00630 );Carbon fixation in photosynthetic organisms (pop00710 )
Potri.008G118900.3	↓	-41179.2	1	-1					2	GO:0004347,GO:0006094,GO:0006096	Sugar isomerase (SIS) family protein	glycolysis.cytosolic branch.glucose-6-phosphate isomerase	Carbon metabolism (pop01200 );Glycolysis / Gluconeogenesis (pop00010 );Pentose phosphate pathway (pop00030 );Fructose and mannose metabolism (pop00051 );Ascorbate and aldarate metabolism (pop00053 )
Potri.012G066100.1	↓	-42534.6		-1	1				2	GO:0046933,GO:0046961,GO:0015986,GO:0045261	gamma subunit of Mt ATP synthase	mitochondrial electron transport / ATP synthesis.F1-ATPase
Potri.001G054400.1	↓	-42698.8		-1	-1				2	GO:0005524,GO:0044267	heat shock protein 60	protein.folding
Potri.009G157400.3	↓	-44358.1		-1			-1		2	GO:0005524,GO:0044267,GO:0051082,GO:0006457	TCP-1/cpn60 chaperonin family protein	protein.folding
Potri.010G161200.1	↓	-45762.5		-1	-1				2		nodulin-related protein 1	development.unspecified
Potri.009G065800.1	↓	-49068.1		-1	-1				2	GO:0003735,GO:0006412,GO:0005622,GO:0005840	Ribosomal protein L6 family protein	protein.synthesis.ribosomal protein.eukaryotic.60S subunit.L6	Ribosome (pop03010 )
Potri.001G322300.1	↓	-50563.3		-1	1				2		phosphate transporter 3;1	transport.metabolite transporters at the mitochondrial membrane
Potri.015G122400.1	↓	-54226.3		-1				-1	2	GO:0004298,GO:0051603,GO:0005839,GO:0004175,GO:0006511,GO:0019773	proteasome subunit PAB1	protein.degradation.ubiquitin.proteasom	Proteasome (pop03050 )
Potri.006G184500.1	↓	-54417.1		-1	1				2	GO:0004177,GO:0006508,GO:0005622	Cytosol aminopeptidase family protein	protein.degradation
Potri.005G023500.1	↓	-57123.2		-1	-1				2	GO:0006412,GO:0005840,GO:0005622,GO:0003735	ribosomal protein L18	protein.synthesis.ribosomal protein.eukaryotic.60S subunit.L18	Ribosome (pop03010 )
Potri.006G103700.1	↓	-59898.5		-1	-1				2	GO:0003723,GO:0006412,GO:0005840,GO:0005622,GO:0003735	Ribosomal protein S4 (RPS4A) family protein	protein.synthesis.ribosomal protein.eukaryotic.40S subunit.S4	Ribosome (pop03010 )
Potri.002G061500.1	↓	-61694.6	-1	-1					2		HSP20-like chaperones superfamily protein	not assigned.unknown
Potri.018G082500.1	↓	-62000.8		-1				-1	2	GO:0016740,GO:0030170,GO:0009058,GO:0016769,GO:0008483,GO:0006520	aspartate aminotransferase 2	amino acid metabolism.synthesis.central amino acid metabolism.aspartate.aspartate aminotransferase	Carbon metabolism (pop01200 );Carbon fixation in photosynthetic organisms (pop00710 )
Potri.005G180500.2	↓	-63177.6		-1				-1	2	GO:0004298,GO:0051603,GO:0005839	proteasome beta subunit C1	protein.degradation.ubiquitin.proteasom	Proteasome (pop03050 )
Potri.016G055000.2	↓	-63288.8		-1		-1			2	GO:0003723,GO:0003735,GO:0006412,GO:0005622,GO:0005840	Ribosomal protein S5 family protein	protein.synthesis.ribosomal protein.eukaryotic.40S subunit.S2	Ribosome (pop03010 )
Potri.010G171600.2	↓	-64071		-1				-1	2	GO:0004618,GO:0006096	phosphoglycerate kinase	PS.calvin cycle.phosphoglycerate kinase	Carbon metabolism (pop01200 );Biosynthesis of amino acids (pop01230 );Citrate cycle (TCA cycle) (pop00020 );Oxygenic photosynthesis in plants and cyanobacteria (pop_M00611 );Glycolysis / Gluconeogenesis (pop00010 );Carbon fixation in photosynthetic organisms (pop00710 )
Potri.005G049400.2	↓	-66399.8	-1	-1					2	GO:0003735,GO:0006412,GO:0005622,GO:0005840	Ribosomal protein S24e family protein	protein.synthesis.ribosomal protein.eukaryotic.40S subunit.S24	Ribosome (pop03010 )
Potri.008G161600.1	↓	-73088.8		-1				-1	2	GO:0008270,GO:0016491,GO:0055114	Oxidoreductase, zinc-binding dehydrogenase family protein	misc.oxidases - copper, flavone etc
Potri.001G341100.2	↓	-74520		-1	1				2	GO:0005524,GO:0044267,GO:0051082,GO:0006457	TCP-1/cpn60 chaperonin family protein	protein.folding
Potri.001G391900.5	↓	-77162.6		-1				-1	2	GO:0008964,GO:0006099,GO:0015977	phosphoenolpyruvate carboxylase 3	glycolysis.cytosolic branch.phospho-enol-pyruvate carboxylase (PEPC)	Carbon metabolism (pop01200 );Carbon fixation in photosynthetic organisms (pop00710 )
Potri.003G086100.1	↓	-77284.5		-1			-1		2	GO:0046933,GO:0046961,GO:0015986,GO:0045261	ATPase, F1 complex, delta/epsilon subunit	mitochondrial electron transport / ATP synthesis.F1-ATPase
Potri.003G190800.3	↓	-83158.1		-1	-1				2	GO:0005515	Nascent polypeptide-associated complex (NAC), alpha subunit family protein	protein.synthesis.elongation
Potri.009G153900.3	↓	-84673.5		-1	-1				2	GO:0004553,GO:0005975	Glycosyl hydrolase family protein	cell wall.degradation.cellulases and beta -1,4-glucanases
Potri.001G162400.1	↓	-90592.9	1	-1					2	GO:0030599,GO:0042545,GO:0005618,GO:0004857	pectin methylesterase 3	cell wall.pectin*esterases.PME	Pentose and glucuronate interconversions (pop00040 )
Potri.017G146700.2	↓	-95001.1		-1		-1			2		RNA binding Plectin/S10 domain-containing protein	protein.synthesis.ribosomal protein.eukaryotic.40S subunit.S10	Ribosome (pop03010 )
Potri.009G015400.9	↓	-101530		-1				-1	2	GO:0004601,GO:0020037,GO:0006979,GO:0055114	ascorbate peroxidase 1	redox.ascorbate and glutathione.ascorbate
Potri.003G046200.2	↓	-104968		-1	-1				2		Pectinacetylesterase family protein	cell wall.pectin*esterases.acetyl esterase
Potri.019G034800.4	↓	-109751	1	-1					2	GO:0016491,GO:0006520,GO:0055114	glutamate dehydrogenase 1	N-metabolism.N-degradation.glutamate dehydrogenase
Potri.012G090400.2	↓	-118736	1	-1					2			not assigned.unknown
Potri.015G057000.1	↓	-130771		-1		-1			2	GO:0005524,GO:0008134,GO:0006355,GO:0019538,GO:0016887	heat shock protein 101	stress.abiotic.heat
Potri.010G116600.3	↓	-134736		-1				-1	2	GO:0005524,GO:0016820,GO:0015991,GO:0033178,GO:0046933,GO:0046961,GO:0015992,GO:0046034,GO:0016469,GO:0016887,GO:0006200,GO:0006754,GO:0000275,GO:0045261,GO:0015986,GO:0008553	ATP synthase alpha/beta family protein	mitochondrial electron transport / ATP synthesis.F1-ATPase
Potri.001G367900.1	↓	-136049		-1	-1				2		FASCICLIN-like arabinogalactan 1	cell wall.cell wall proteins.AGPs.AGP
Potri.008G048800.3	↓	-141940		-1			-1		2	GO:0003735,GO:0006412,GO:0005622,GO:0005840	Ribosomal L29 family protein	protein.synthesis.ribosomal protein.eukaryotic.60S subunit.L35	Ribosome (pop03010 )
Potri.001G340200.1	↓	-159419	1	-1					2			not assigned.unknown
Potri.018G014800.1	↓	-167204	1	-1					2	GO:0004190,GO:0006508	Eukaryotic aspartyl protease family protein	RNA.regulation of transcription.unclassified
Potri.014G019500.3	↓	-169307		-1	-1				2		NAD(P)-binding Rossmann-fold superfamily protein	development.unspecified
Potri.009G028800.2	↓	-181901	1	-1					2		Pathogenesis-related thaumatin superfamily protein	stress.biotic
Potri.003G195500.1	↓	-191941	1	-1					2	GO:0004190,GO:0006508	Eukaryotic aspartyl protease family protein	RNA.regulation of transcription.unclassified
Potri.007G065700.2	↓	-198418		-1			-1		2	GO:0003924,GO:0005525	Ribosomal protein S5/Elongation factor G/III/V family protein	protein.synthesis.elongation
Potri.006G165700.4	↓	-198915		-1			-1		2	GO:0004332,GO:0006096	Aldolase superfamily protein	PS.calvin cycle.aldolase	Carbon metabolism (pop01200 );Citrate cycle (TCA cycle) (pop00020 );Oxygenic photosynthesis in plants and cyanobacteria (pop_M00611 );Glycolysis / Gluconeogenesis (pop00010 );Carbon fixation in photosynthetic organisms (pop00710 )
Potri.005G248100.1	↓	-242979		-1				-1	2	GO:0006950,GO:0009415	Dehydrin family protein	not assigned.unknown
Potri.006G002800.1	↓	-251019	-1	-1					2	GO:0005524,GO:0051082,GO:0006457,GO:0006950	HEAT SHOCK PROTEIN 81.4	stress.abiotic.heat
Potri.010G218700.2	↓	-388179		-1		-1			2	GO:0003924,GO:0005525	GTP binding Elongation factor Tu family protein	protein.synthesis.elongation
Potri.001G340300.1	↓	-421035	1	-1					2			not assigned.unknown
Potri.011G033100.1	↓	-11835.3		-1	1			-1	3	GO:0010181,GO:0016491,GO:0009055,GO:0050662	Quinone reductase family protein	lipid metabolism.exotics(steroids, squalene etc)
Potri.010G060300.1	↓	-13348.9	1	-1				-1	3	GO:0045454,GO:0016209,GO:0016491,GO:0055114,GO:0047134	DC1 domain-containing protein	not assigned.unknown
Potri.007G069600.5	↓	-19217.3		-1	1			-1	3	GO:0004356,GO:0006807,GO:0006542	glutamine synthase clone R1	N-metabolism.ammonia metabolism.glutamine synthetase
Potri.009G096600.1	↓	-21589.9		-1	1			-1	3	GO:0016616,GO:0051287,GO:0008152,GO:0055114,GO:0016597,GO:0048037,GO:0004455,GO:0008652,GO:0006564,GO:0004617	D-3-phosphoglycerate dehydrogenase	amino acid metabolism.synthesis.serine-glycine-cysteine group.serine.phosphoglycerate dehydrogenase	Carbon metabolism (pop01200 );Biosynthesis of amino acids (pop01230 );Glycine, serine and threonine metabolism (pop00260 )
Potri.008G100800.1	↓	-27759.1		-1	1			-1	3	GO:0016491,GO:0050660,GO:0055114,GO:0009055,GO:0008033,GO:0045454,GO:0005737,GO:0004148	lipoamide dehydrogenase 2	TCA / org transformation.TCA.pyruvate DH.E3	Valine, leucine and isoleucine degradation (pop00280 );Carbon metabolism (pop01200 );Glycolysis / Gluconeogenesis (pop00010 );Citrate cycle (TCA cycle) (pop00020 );Pyruvate metabolism (pop00620 )
Potri.001G180100.2	↓	-32909.4		-1		-1	-1		3	GO:0005524	Heat shock protein 70 (Hsp 70) family protein	stress.abiotic.heat
Potri.010G253500.2	↓	-40391.7		-1	1			-1	3	GO:0005524,GO:0016820,GO:0015991,GO:0033178,GO:0046933,GO:0046961,GO:0015992,GO:0046034,GO:0016469	vacuolar ATP synthase subunit A	transport.p- and v-ATPases.H+-transporting two-sector ATPase
Potri.005G115700.1	↓	-41163.1	-1	-1	-1				3	GO:0003735,GO:0006412,GO:0005622,GO:0005840	Ribosomal protein L2 family	protein.synthesis.ribosomal protein.eukaryotic.60S subunit.L8	Ribosome (pop03010 )
Potri.013G035500.5	↓	-41408.7	-1	-1			-1		3	GO:0003824,GO:0030170,GO:0008152	O-acetylserine (thiol) lyase (OAS-TL) isoform A1	amino acid metabolism.synthesis.serine-glycine-cysteine group.cysteine.OASTL	Carbon metabolism (pop01200 );Biosynthesis of amino acids (pop01230 );Cysteine and methionine metabolism (pop00270 )
Potri.006G140400.1	↓	-42207.3	-1	-1		-1			3	GO:0004298,GO:0051603,GO:0005839,GO:0004175,GO:0006511,GO:0019773	20S proteasome subunit PAA2	protein.degradation.ubiquitin.proteasom	Proteasome (pop03050 )
Potri.010G091000.1	↓	-49528.8		-1	-1	-1			3	GO:0003735,GO:0006412,GO:0005622,GO:0005840	Ribosomal protein S5 domain 2-like superfamily protein	protein.synthesis.ribosomal protein.eukaryotic.40S subunit.S16	Ribosome (pop03010 )
Potri.015G042600.1	↓	-53577.5	-1	-1	-1				3	GO:0005524,GO:0044267,GO:0051082,GO:0006457	TCP-1/cpn60 chaperonin family protein	protein.folding
Potri.002G082100.1	↓	-54984.6		-1	1			-1	3	GO:0045454	PDI-like 1-2	redox.thioredoxin
Potri.009G146200.1	↓	-55578		-1	-1	-1			3	GO:0003735,GO:0006414,GO:0005622,GO:0005840	60S acidic ribosomal protein family	protein.synthesis.ribosomal protein.eukaryotic.60S subunit.unknown	Ribosome (pop03010 )
Potri.010G117900.1	↓	-56738.4		-1	1			-1	3	GO:0004332,GO:0006096	Aldolase superfamily protein	PS.calvin cycle.aldolase	Carbon metabolism (pop01200 );Citrate cycle (TCA cycle) (pop00020 );Oxygenic photosynthesis in plants and cyanobacteria (pop_M00611 );Glycolysis / Gluconeogenesis (pop00010 );Carbon fixation in photosynthetic organisms (pop00710 )
Potri.006G113300.1	↓	-57798.4		-1	1			-1	3	GO:0003824,GO:0046872,GO:0004619,GO:0030145,GO:0006007,GO:0005737	Phosphoglycerate mutase, 2,3-bisphosphoglycerate-independent	not assigned.unknown	Carbon metabolism (pop01200 );Biosynthesis of amino acids (pop01230 );Citrate cycle (TCA cycle) (pop00020 );Glycolysis / Gluconeogenesis (pop00010 )
Potri.003G173100.1	↓	-61669	1	-1			1		3		Rubber elongation factor protein (REF)	secondary metabolism.isoprenoids
Potri.016G084400.1	↓	-63378.7		-1	-1	-1			3	GO:0003735,GO:0006412,GO:0005840	Ribosomal protein L4/L1 family	protein.synthesis.ribosomal protein.eukaryotic.60S subunit.L4/L1	Ribosome (pop03010 )
Potri.011G147700.1	↓	-67557.4		-1	-1	-1			3	GO:0003735,GO:0019843,GO:0006412,GO:0005840	Ribosomal protein L6 family	protein.synthesis.ribosomal protein.eukaryotic.60S subunit.L9	Ribosome (pop03010 )
Potri.011G080500.1	↓	-77479.2		-1	-1	-1			3	GO:0003735,GO:0006412,GO:0005622,GO:0005840	Ribosomal protein S11 family protein	protein.synthesis.ribosomal protein.eukaryotic.40S subunit.S14	Ribosome (pop03010 )
Potri.006G077200.1	↓	-79351.8		-1	-1	-1			3	GO:0003735,GO:0006412,GO:0005840	Ribosomal protein L11 family protein	protein.synthesis.ribosomal protein.eukaryotic.60S subunit.L12	Ribosome (pop03010 )
Potri.015G041600.1	↓	-87235.7		-1		-1		-1	3	GO:0005515	Transducin/WD40 repeat-like superfamily protein	signalling.G-proteins
Potri.004G226300.1	↓	-100257		-1		-1		-1	3	GO:0003746,GO:0006414,GO:0005853,GO:0005515	Translation elongation factor EF1B, gamma chain	protein.synthesis.elongation
Potri.010G205800.1	↓	-104455		-1	-1	-1			3	GO:0000902,GO:0005524	heat shock cognate protein 70-1	stress.abiotic.heat	Spliceosome (pop03040 )
Potri.015G112900.4	↓	-105980		-1		-1	-1		3	GO:0003735,GO:0006412,GO:0005622,GO:0005840,GO:0015935	40s ribosomal protein SA	protein.synthesis.ribosomal protein.eukaryotic.40S subunit.SA	Ribosome (pop03010 )
Potri.009G085100.1	↓	-117018		-1	1		-1		3	GO:0051258,GO:0043234,GO:0003924,GO:0005525,GO:0006184,GO:0007017,GO:0005874	tubulin alpha-4 chain	cell.organisation
Potri.018G083500.1	↓	-123181		-1			-1	-1	3	GO:0016209,GO:0016491,GO:0055114	thioredoxin-dependent peroxidase 1	redox.peroxiredoxin
Potri.004G210000.3	↓	-152140		-1	1			-1	3		ankyrin repeat-containing 2B	RNA.regulation of transcription.AtSR Transcription Factor family
Potri.006G197700.2	↓	-162238		-1			-1	-1	3	GO:0006412,GO:0005840,GO:0005622,GO:0003735,GO:0015935	ribosomal protein 5A	protein.synthesis.ribosomal protein.eukaryotic.40S subunit.S5	Ribosome (pop03010 )
Potri.002G072100.3	↓	-211798		-1	-1	-1			3	GO:0008270,GO:0016491,GO:0055114	alcohol dehydrogenase 1	misc.alcohol dehydrogenases
Potri.015G131100.4	↓	-236572		-1			-1	-1	3	GO:0000287,GO:0004634,GO:0006096,GO:0000015	Enolase	glycolysis.cytosolic branch.enolase	Carbon metabolism (pop01200 );Biosynthesis of amino acids (pop01230 );Citrate cycle (TCA cycle) (pop00020 );Glycolysis / Gluconeogenesis (pop00010 )
Potri.006G121700.1	↓	-242362	-1	-1		-1			3	GO:0005215,GO:0006810,GO:0016020	gamma tonoplast intrinsic protein	transport.Major Intrinsic Proteins.TIP
Potri.007G146300.1	↓	-21759.2		-1	1		-1	-1	4		Late embryogenesis abundant protein, group 2	development.late embryogenesis abundant
Potri.005G099900.1	↓	-24793.1		-1	1		-1	-1	4	GO:0008152	phosphoserine aminotransferase	amino acid metabolism.synthesis.serine-glycine-cysteine group.serine.phosphoserine aminotransferase	Carbon metabolism (pop01200 );Biosynthesis of amino acids (pop01230 );Glycine, serine and threonine metabolism (pop00260 )
Potri.012G017500.1	↓	-26397.1		-1	1	-1	-1		4	GO:0008565,GO:0006886	ARM repeat superfamily protein	protein.targeting.nucleus
Potri.008G084400.3	↓	-35206.9		-1	1		-1	-1	4	GO:0004618,GO:0006096	phosphoglycerate kinase	PS.calvin cycle.phosphoglycerate kinase	Carbon metabolism (pop01200 );Biosynthesis of amino acids (pop01230 );Citrate cycle (TCA cycle) (pop00020 );Oxygenic photosynthesis in plants and cyanobacteria (pop_M00611 );Glycolysis / Gluconeogenesis (pop00010 );Carbon fixation in photosynthetic organisms (pop00710 )
Potri.010G171500.1	↓	-46339.9		-1	1		-1	-1	4	GO:0004618,GO:0006096	phosphoglycerate kinase 1	PS.calvin cycle.phosphoglycerate kinase	Carbon metabolism (pop01200 );Biosynthesis of amino acids (pop01230 );Citrate cycle (TCA cycle) (pop00020 );Oxygenic photosynthesis in plants and cyanobacteria (pop_M00611 );Glycolysis / Gluconeogenesis (pop00010 );Carbon fixation in photosynthetic organisms (pop00710 )
Potri.013G009400.1	↓	-59347.1	-1	-1	1		-1		4	GO:0004427,GO:0009678,GO:0015992,GO:0016020	Inorganic H pyrophosphatase family protein	transport.amino acids
Potri.003G161900.1	↓	-60118		-1	1	1		-1	4	GO:0005975	Aldolase-type TIM barrel family protein	OPP.non-reductive PP.transaldolase	Carbon metabolism (pop01200 );Biosynthesis of amino acids (pop01230 );Pentose phosphate pathway (pop00030 )
Potri.003G204600.1	↓	-60554.5		-1	1		-1	-1	4		ADP/ATP carrier 2	transport.metabolite transporters at the mitochondrial membrane
Potri.017G144700.1	↓	-67406.1		-1	1		-1	-1	4	GO:0016779,GO:0008152	UDP-glucose pyrophosphorylase 2	glycolysis.cytosolic branch.UGPase	Amino sugar and nucleotide sugar metabolism (pop00520 )
Potri.008G132500.1	↓	-67577.3		-1	1		-1	-1	4	GO:0016868,GO:0005975	Phosphoglucomutase/phosphomannomutase family protein	not assigned.unknown	Amino sugar and nucleotide sugar metabolism (pop00520 )
Potri.008G214100.1	↓	-70922.4	-1	-1	1	-1			4	GO:0005515,GO:0008565,GO:0006606,GO:0005634,GO:0005737,GO:0006886,GO:0005643	importin alpha isoform 1	protein.targeting.nucleus
Potri.010G071000.1	↓	-76285.7		-1	1		-1	-1	4	GO:0016491,GO:0055114,GO:0016616,GO:0016615,GO:0006108	Lactate/malate dehydrogenase family protein	TCA / org transformation.other organic acid transformatons.cyt MDH	Carbon metabolism (pop01200 );Glyoxylate and dicarboxylate metabolism (pop00630 );Carbon fixation in photosynthetic organisms (pop00710 )
Potri.002G095600.1	↓	-100906		-1	1		-1	-1	4	GO:0005509,GO:0005544	annexin 1	cell.organisation
Potri.003G220300.2	↓	-149856		-1	1		-1	-1	4	GO:0051258,GO:0043234,GO:0003924,GO:0005525,GO:0006184,GO:0007017,GO:0005874	tubulin alpha-3	cell.organisation
Potri.014G115100.1	↓	-204966	-1	-1	1			-1	4	GO:0005515,GO:0003735,GO:0006412,GO:0005622,GO:0005840	ubiquitin 6	protein.degradation.ubiquitin.ubiquitin	Ribosome (pop03010 )
Potri.015G091400.1	↓	-242476		-1	1		-1	-1	4	GO:0016620,GO:0055114	glyceraldehyde-3-phosphate dehydrogenase C2	glycolysis.cytosolic branch.glyceraldehyde 3-phosphate dehydrogenase (GAP-DH)	Carbon metabolism (pop01200 );Biosynthesis of amino acids (pop01230 );Citrate cycle (TCA cycle) (pop00020 );Oxygenic photosynthesis in plants and cyanobacteria (pop_M00611 );Glycolysis / Gluconeogenesis (pop00010 );Carbon fixation in photosynthetic organisms (pop00710 )
Potri.013G061800.5	↓	-52179.3		-1	1	1	-1	-1	5	GO:0003871,GO:0009086,GO:0008270,GO:0008652	Cobalamin-independent synthase family protein	amino acid metabolism.synthesis.aspartate family.methionine

## Sheet: Table S2.4_Sig_ExpZone-X1
Table S2.4. Proteins with significantly different abundance in the ExpZone-X1 stepwise transition models
Columns indicate: JGI V3.0 IDs. for populus trichocarpa; Symbols indicate: ↑, upregulated (in that stepwise transition); ↓, downregulated; Pdist_relative change in protein expression in that stepwise transition ; Significant values are indicated as +1 or -1 for up or down regulation when observed in the stepwise transitions; the number of significant values for each protein along the wood series.…
Protein	Symbol	pdist_ExpZone to X1 transition	Cambium to Phloem	Cambium to ExpZone	ExpZone to X1	X1 to X2	X2 to X3	X3 to X4	the maximum number of significant matches along the wood series	GO (geneontology)	Function	Mapman biological processes	KEGG pathways
Potri.010G229600.1	↑	94375.5			1				1	GO:0003924,GO:0005525,GO:0007264,GO:0005634,GO:0005737,GO:0005622	RAB GTPase homolog C2A	signalling.G-proteins
Potri.012G078700.1	↑	63261.1			1				1	GO:0016491,GO:0008152,GO:0055114	aldehyde dehydrogenase 2B4	fermentation.aldehyde dehydrogenase
Potri.004G028900.1	↑	61600.7			1				1	GO:0010181,GO:0016491,GO:0009055,GO:0050662	Quinone reductase family protein	lipid metabolism.exotics(steroids, squalene etc)
Potri.006G250300.2	↑	60749.1			1				1	GO:0005525,GO:0007264,GO:0003723,GO:0003724,GO:0005622	RAN GTPase 3	signalling.G-proteins
Potri.001G464400.1	↑	60483.9			1				1	GO:0051258,GO:0043234,GO:0003924,GO:0005525,GO:0006184,GO:0007017,GO:0005874	tubulin beta chain 2	cell.organisation
Potri.T059600.4	↑	52271.7			1				1	GO:0016021	Endomembrane protein 70 protein family	DNA.unspecified
Potri.006G050200.4	↑	44921.5			1				1	GO:0003779,GO:0007010	villin 2	cell.organisation
Potri.001G410700.1	↑	43677.5			1				1	GO:0010181,GO:0016491,GO:0009055,GO:0050662	Quinone reductase family protein	lipid metabolism.exotics(steroids, squalene etc)
Potri.002G134600.5	↑	43563.3			1				1	GO:0005524,GO:0019205,GO:0006139	P-loop containing nucleoside triphosphate hydrolases superfamily protein	nucleotide metabolism.phosphotransfer and pyrophosphatases.uridylate kinase	Pyrimidine metabolism (pop00240 )
Potri.003G130400.1	↑	42842.4			1				1	GO:0006886,GO:0016192,GO:0030117,GO:0030131,GO:0005515	Adaptin family protein	cell.vesicle transport
Potri.015G034700.1	↑	41687.1			1				1	GO:0004356,GO:0006807,GO:0006542	glutamine synthase clone R1	N-metabolism.ammonia metabolism.glutamine synthetase
Potri.012G125500.1	↑	41069.5			1				1	GO:0005515,GO:0006886,GO:0016192,GO:0030131	clathrin adaptor complexes medium subunit family protein	cell.vesicle transport
Potri.010G183500.1	↑	38262.3			1				1	GO:0016491,GO:0055114,GO:0005507	laccase 12	secondary metabolism.simple phenols
Potri.015G125400.1	↑	38153.8			1				1	GO:0005515,GO:0006886,GO:0016192,GO:0030131	clathrin adaptor complexes medium subunit family protein	cell.vesicle transport
Potri.001G087800.1	↑	37662.4			1				1	GO:0005515	Tetratricopeptide repeat (TPR)-like superfamily protein	cell.organisation
Potri.006G021200.5	↑	34134.5			1				1			cell.organisation
Potri.017G108200.1	↑	32620.7			1				1	GO:0005524,GO:0009378,GO:0006281,GO:0006310,GO:0016887	ATPase, AAA-type, CDC48 protein	protein.degradation.AAA type	Protein processing in endoplasmic reticulum (pop04141 )
Potri.006G087100.1	↑	30977.4			1				1	GO:0016491,GO:0055114,GO:0005507	laccase 17	secondary metabolism.simple phenols
Potri.002G135500.1	↑	25602.4			1				1	GO:0003924,GO:0005525,GO:0007264,GO:0005634,GO:0005737,GO:0005622	Ras-related small GTP-binding family protein	signalling.G-proteins
Potri.005G004900.2	↑	25518.6			1				1		ATP-citrate lyase A-3	TCA / org transformation.other organic acid transformatons.atp-citrate lyase
Potri.001G068100.1	↑	25298.8			1				1	GO:0016020	Exostosin family protein	misc.UDP glucosyl and glucoronyl transferases
Potri.003G056300.2	↑	23886.3			1				1	GO:0005515,GO:0005198,GO:0006886,GO:0016192,GO:0030117	Coatomer, beta\' subunit	cell.vesicle transport
Potri.004G228400.2	↑	21858.7			1				1	GO:0003924,GO:0005525,GO:0005515,GO:0005543	dynamin-like 3	misc.dynamin
Potri.014G164900.6	↑	18060.6			1				1	GO:0005524,GO:0051082,GO:0006457,GO:0006950	HEAT SHOCK PROTEIN 89.1	stress.abiotic.heat
Potri.009G055400.1	↑	17862.2			1				1	GO:0005515	transducin family protein / WD-40 repeat family protein	not assigned.unknown	Protein processing in endoplasmic reticulum (pop04141 )
Potri.010G105900.1	↑	16861.8			1				1	GO:0003924,GO:0005525	DYNAMIN-like 1C	misc.dynamin
Potri.006G097000.1	↑	16328.9			1				1	GO:0016491,GO:0055114,GO:0005507	Laccase/Diphenol oxidase family protein	secondary metabolism.simple phenols
Potri.006G021200.1	↑	16310.9			1				1			cell.organisation
Potri.002G257900.1	↑	16058.2			1				1	GO:0016760,GO:0030244,GO:0016020	cellulose synthase A4	cell wall.cellulose synthesis.cellulose synthase
Potri.010G249600.3	↑	15549.7			1				1	GO:0016616,GO:0051287,GO:0008152,GO:0055114,GO:0048037,GO:0004455,GO:0008652,GO:0006564,GO:0004617	D-3-phosphoglycerate dehydrogenase	amino acid metabolism.synthesis.serine-glycine-cysteine group.serine.phosphoglycerate dehydrogenase	Carbon metabolism (pop01200 );Biosynthesis of amino acids (pop01230 );Glycine, serine and threonine metabolism (pop00260 )
Potri.004G043900.1	↑	15250.4			1				1	GO:0005524,GO:0016887	AAA-type ATPase family protein	protein.degradation.AAA type
Potri.018G089700.1	↑	11008.1			1				1	GO:0003779,GO:0007010	villin 4	cell.organisation
Potri.006G181900.2	↑	7151.73			1				1	GO:0016760,GO:0030244,GO:0016020	Cellulose synthase family protein	cell wall.cellulose synthesis.cellulose synthase
Potri.017G102000.1	↑	6752.1			1				1	GO:0016491,GO:0055114,GO:0003854,GO:0016616,GO:0006694,GO:0030060,GO:0006108	malate dehydrogenase	gluconeogenesis / glyoxylate cycle.Malate DH	Carbon metabolism (pop01200 );Glyoxylate and dicarboxylate metabolism (pop00630 );Carbon fixation in photosynthetic organisms (pop00710 )
Potri.015G003100.1	↑	409584			1			-1	2	GO:0008171,GO:0008168,GO:0046983	O-methyltransferase 1	secondary metabolism.phenylpropanoids.lignin biosynthesis.COMT	Phenylpropanoid biosynthesis (pop00940 )
Potri.001G237200.2	↑	293497			1		-1		2	GO:0003854,GO:0016616,GO:0006694,GO:0055114,GO:0003824,GO:0050662,GO:0044237,GO:0009058,GO:0008831,GO:0045226	UDP-XYL synthase 5	cell wall.precursor synthesis.UXS
Potri.016G033200.1	↑	293213			1		-1		2	GO:0051258,GO:0043234,GO:0003924,GO:0005525,GO:0006184,GO:0007017,GO:0005874	beta-6 tubulin	cell.organisation
Potri.006G123200.1	↑	238419			1			-1	2	GO:0004478,GO:0006556,GO:0005524	methionine adenosyltransferase 3	amino acid metabolism.synthesis.aspartate family.methionine	Cysteine and methionine metabolism (pop00270 )
Potri.008G038100.9	↑	209523			1			-1	2	GO:0006166,GO:0004001	adenosine kinase 2	nucleotide metabolism.salvage.nucleoside kinases.adenosine kinase
Potri.009G099800.3	↑	208555			1			-1	2	GO:0008171	S-adenosyl-L-methionine-dependent methyltransferases superfamily protein	secondary metabolism.phenylpropanoids.lignin biosynthesis.CCoAOMT	Phenylpropanoid biosynthesis (pop00940 );Phenylalanine metabolism (pop00360 )
Potri.018G052500.1	↑	172207			1		-1		2			not assigned.unknown
Potri.002G242500.1	↑	158432			1			-1	2	GO:0020037	cytochrome B5 isoform B	redox.ascorbate and glutathione
Potri.009G118300.1	↑	150089			1			-1	2	GO:0003854,GO:0016616,GO:0006694,GO:0055114,GO:0003824,GO:0050662,GO:0044237	NmrA-like negative transcriptional regulator family protein	secondary metabolism.flavonoids.isoflavones.isoflavone reductase
Potri.001G347800.1	↑	139408		-1	1				2	GO:0016616,GO:0055114,GO:0006102,GO:0004450	Isocitrate/isopropylmalate dehydrogenase family protein	TCA / org transformation.TCA.IDH	Carbon metabolism (pop01200 );2-Oxocarboxylic acid metabolism (pop01210 );Biosynthesis of amino acids (pop01230 );Citrate cycle (TCA cycle) (pop00020 )
Potri.006G228600.1	↑	118400			1		-1		2			not assigned.unknown
Potri.001G300900.1	↑	116506			1			-1	2	GO:0016616,GO:0051287,GO:0008152,GO:0055114,GO:0016597,GO:0048037,GO:0004455,GO:0008652,GO:0006564,GO:0004617	D-3-phosphoglycerate dehydrogenase	amino acid metabolism.synthesis.serine-glycine-cysteine group.serine.phosphoglycerate dehydrogenase	Carbon metabolism (pop01200 );Biosynthesis of amino acids (pop01230 );Glycine, serine and threonine metabolism (pop00260 )
Potri.T017700.1	↑	115340			1			-1	2	GO:0004616,GO:0050661,GO:0006098,GO:0055114	6-phosphogluconate dehydrogenase family protein	OPP.oxidative PP.6-phosphogluconate dehydrogenase
Potri.002G021800.1	↑	108427			1		-1		2	GO:0051258,GO:0043234,GO:0003924,GO:0005525,GO:0006184,GO:0007017,GO:0005874	tubulin beta-5 chain	cell.organisation
Potri.003G143200.1	↑	94297.2			1		-1		2	GO:0005515	Tetratricopeptide repeat (TPR)-like superfamily protein	cell.organisation
Potri.010G193100.1	↑	85191			1		-1		2	GO:0016491,GO:0055114,GO:0005507	Laccase/Diphenol oxidase family protein	secondary metabolism.simple phenols
Potri.006G114800.3	↑	83376.8			1			-1	2	GO:0016491,GO:0050660,GO:0055114	monodehydroascorbate reductase 1	redox.ascorbate and glutathione.ascorbate
Potri.010G224200.1	↑	81775.4			1			-1	2	GO:0016841,GO:0009058	PHE ammonia lyase 1	secondary metabolism.phenylpropanoids.lignin biosynthesis.PAL	Phenylpropanoid biosynthesis (pop00940 );Phenylalanine metabolism (pop00360 )
Potri.001G236400.1	↑	79758.4			1			-1	2	GO:0003779,GO:0005622	actin depolymerizing factor 4	cell.organisation
Potri.008G073700.1	↑	78202.1			1	-1			2	GO:0016491,GO:0055114,GO:0005507	laccase 5	secondary metabolism.simple phenols
Potri.003G151700.2	↑	73191.9			1		-1		2	GO:0004553,GO:0005975	glycosyl hydrolase 9A1	cell wall.degradation.cellulases and beta -1,4-glucanases
Potri.013G009500.1	↑	72956.4			1			-1	2	GO:0005509	calreticulin 1b	signalling.calcium
Potri.005G237700.1	↑	72204.6			1	-1			2	GO:0004553,GO:0005975	glycosyl hydrolase 9B5	cell wall.degradation.cellulases and beta -1,4-glucanases
Potri.006G273300.1	↑	71109.8			1		-1		2	GO:0006886,GO:0016192,GO:0030117,GO:0005198,GO:0030126	Coatomer, beta subunit	cell.vesicle transport
Potri.015G069700.1	↑	69023.8			1		-1		2	GO:0005515,GO:0005198,GO:0006886,GO:0016192,GO:0030117,GO:0030126	Coatomer, alpha subunit	cell.vesicle transport
Potri.004G009600.1	↑	58565.2			1			-1	2	GO:0004047,GO:0006546,GO:0005737	Glycine cleavage T-protein family	amino acid metabolism.degradation.serine-glycine-cysteine group.glycine
Potri.002G101200.1	↑	51067			1			-1	2	GO:0005507,GO:0009055	Cupredoxin superfamily protein	misc.plastocyanin-like
Potri.015G092800.1	↑	50595.5			1		-1		2	GO:0005524,GO:0019205,GO:0006139,GO:0004017	adenylate kinase 1	nucleotide metabolism.phosphotransfer and pyrophosphatases.adenylate kinase	Purine metabolism (pop00230 )
Potri.001G322300.1	↑	48812.1		-1	1				2		phosphate transporter 3;1	transport.metabolite transporters at the mitochondrial membrane
Potri.006G126800.1	↑	46210.7			1			-1	2	GO:0016841,GO:0009058	PHE ammonia lyase 1	secondary metabolism.phenylpropanoids.lignin biosynthesis.PAL	Phenylpropanoid biosynthesis (pop00940 );Phenylalanine metabolism (pop00360 )
Potri.003G074700.1	↑	46025.6			1		-1		2	GO:0016779,GO:0008152	N-acetylglucosamine-1-phosphate uridylyltransferase 2	misc.UDP glucosyl and glucoronyl transferases
Potri.005G239900.1	↑	41294.2			1		-1		2	GO:0051258,GO:0043234,GO:0003924,GO:0005525,GO:0006184,GO:0007017,GO:0005874	tubulin beta-5 chain	cell.organisation
Potri.001G376500.1	↑	41141.2			1			-1	2	GO:0016491,GO:0055114,GO:0003854,GO:0016616,GO:0006694,GO:0030060,GO:0006108	Lactate/malate dehydrogenase family protein	TCA / org transformation.TCA.malate DH	Carbon metabolism (pop01200 );Glyoxylate and dicarboxylate metabolism (pop00630 );Carbon fixation in photosynthetic organisms (pop00710 )
Potri.003G125400.1	↑	37401.6	-1		1				2	GO:0051258,GO:0043234,GO:0003924,GO:0005525,GO:0006184,GO:0007017,GO:0005874	tubulin beta 8	cell.organisation
Potri.001G341100.2	↑	35892		-1	1				2	GO:0005524,GO:0044267,GO:0051082,GO:0006457	TCP-1/cpn60 chaperonin family protein	protein.folding
Potri.014G024100.2	↑	34930			1	1			2	GO:0008234,GO:0006508	Granulin repeat cysteine protease family protein	protein.degradation.cysteine protease
Potri.006G087500.1	↑	31212.2			1	-1			2	GO:0016491,GO:0055114,GO:0005507	laccase 17	secondary metabolism.simple phenols
Potri.009G034500.1	↑	30711			1	-1			2	GO:0016491,GO:0055114,GO:0005507	laccase 2	secondary metabolism.simple phenols
Potri.006G184500.1	↑	27743.4		-1	1				2	GO:0004177,GO:0006508,GO:0005622	Cytosol aminopeptidase family protein	protein.degradation
Potri.003G115000.1	↑	26147.6			1			-1	2		Calcium-binding EF-hand family protein	signalling.calcium
Potri.012G066100.1	↑	24830.3		-1	1				2	GO:0046933,GO:0046961,GO:0015986,GO:0045261	gamma subunit of Mt ATP synthase	mitochondrial electron transport / ATP synthesis.F1-ATPase
Potri.004G075500.1	↑	22897.5			1	-1			2	GO:0016021	Endomembrane protein 70 protein family	DNA.unspecified
Potri.010G236500.1	↑	21476			1			-1	2	GO:0046872,GO:0030001	homolog of anti-oxidant 1	metal handling.binding, chelation and storage
Potri.002G003100.4	↑	19359.6			1	-1			2	GO:0003872,GO:0006096,GO:0005945	Phosphofructokinase family protein	glycolysis.cytosolic branch.phosphofructokinase (PFK)
Potri.012G111200.2	↑	13516.2			1	-1			2	GO:0003676,GO:0016788	TUDOR-SN protein 1	RNA.regulation of transcription.Zn-finger(CCHC)
Potri.007G129700.2	↑	7551.81			1			-1	2		pfkB-like carbohydrate kinase family protein	major CHO metabolism.degradation.sucrose.fructokinase
Potri.009G085100.1	↑	996670		-1	1		-1		3	GO:0051258,GO:0043234,GO:0003924,GO:0005525,GO:0006184,GO:0007017,GO:0005874	tubulin alpha-4 chain	cell.organisation
Potri.004G190900.1	↑	938508			1	1		-1	3	GO:0003871,GO:0009086,GO:0008270,GO:0008652	Cobalamin-independent synthase family protein	amino acid metabolism.synthesis.aspartate family.methionine
Potri.009G152800.4	↑	934749			1	1		-1	3	GO:0003871,GO:0009086,GO:0008270,GO:0008652	Cobalamin-independent synthase family protein	amino acid metabolism.synthesis.aspartate family.methionine
Potri.015G129400.1	↑	431690			1		-1	-1	3		FASCICLIN-like arabinogalactan-protein 11	cell wall.cell wall proteins.AGPs.AGP
Potri.010G207200.4	↑	412067			1		-1	-1	3	GO:0003854,GO:0016616,GO:0006694,GO:0055114,GO:0003824,GO:0050662,GO:0044237,GO:0009058,GO:0008831,GO:0045226	UDP-XYL synthase 6	cell wall.precursor synthesis.UXS
Potri.004G118600.1	↑	405363			1		-1	-1	3	GO:0016616,GO:0051287,GO:0055114	UDP-glucose 6-dehydrogenase family protein	cell wall.precursor synthesis.UGD
Potri.001G320400.3	↑	375318			1	1		-1	3	GO:0004372,GO:0006544,GO:0006563	serine hydroxymethyltransferase 4	C1-metabolism.glycine hydroxymethyltransferase	Glyoxylate and dicarboxylate metabolism (pop00630 )
Potri.008G105300.7	↑	351236			1		-1	-1	3	GO:0046912,GO:0044262,GO:0003824,GO:0008152	ATP-citrate lyase B-1	TCA / org transformation.other organic acid transformatons.atp-citrate lyase
Potri.010G153500.4	↑	339029			1		-1	-1	3	GO:0004478,GO:0006556,GO:0005524	S-adenosylmethionine synthetase 1	amino acid metabolism.synthesis.aspartate family.methionine	Cysteine and methionine metabolism (pop00270 )
Potri.001G320500.3	↑	321460			1		-1	-1	3	GO:0016616,GO:0048037,GO:0055114,GO:0004013,GO:0006730,GO:0004455,GO:0008652	S-adenosyl-L-homocysteine hydrolase	amino acid metabolism.degradation.aspartate family.methionine
Potri.018G090100.1	↑	316572			1		-1	-1	3	GO:0004332,GO:0006096	Aldolase superfamily protein	PS.calvin cycle.aldolase	Carbon metabolism (pop01200 );Citrate cycle (TCA cycle) (pop00020 );Oxygenic photosynthesis in plants and cyanobacteria (pop_M00611 );Glycolysis / Gluconeogenesis (pop00010 );Carbon fixation in photosynthetic organisms (pop00710 )
Potri.014G114700.2	↑	314210			1	1		-1	3	GO:0004478,GO:0006556,GO:0005524	S-adenosylmethionine synthetase 2	amino acid metabolism.synthesis.aspartate family.methionine	Cysteine and methionine metabolism (pop00270 )
Potri.006G129200.2	↑	287415			1		-1	-1	3		FASCICLIN-like arabinogalactan-protein 11	cell wall.cell wall proteins.AGPs.AGP
Potri.017G000300.1	↑	233498			1	1		-1	3	GO:0004489,GO:0006555,GO:0055114	methylenetetrahydrofolate reductase 1	C1-metabolism.methylenetetrahydrofolate reductase
Potri.010G224300.1	↑	232551			1	1		-1	3	GO:0006166,GO:0004001	adenosine kinase 2	nucleotide metabolism.salvage.nucleoside kinases.adenosine kinase
Potri.019G010400.1	↑	202560			1	-1		-1	3		actin 7	cell.organisation
Potri.010G253500.2	↑	190659		-1	1			-1	3	GO:0005524,GO:0016820,GO:0015991,GO:0033178,GO:0046933,GO:0046961,GO:0015992,GO:0046034,GO:0016469	vacuolar ATP synthase subunit A	transport.p- and v-ATPases.H+-transporting two-sector ATPase
Potri.006G229300.1	↑	162425			1	1		-1	3	GO:0016829,GO:0006520,GO:0004375,GO:0055114	glycine decarboxylase P-protein 1	amino acid metabolism.degradation.serine-glycine-cysteine group.glycine
Potri.019G130700.1	↑	159874			1	1		-1	3	GO:0005506,GO:0009055,GO:0016705,GO:0020037,GO:0055114	cinnamate-4-hydroxylase	misc.cytochrome P450	Phenylpropanoid biosynthesis (pop00940 );Phenylalanine metabolism (pop00360 )
Potri.006G116800.1	↑	144203			1		-1	-1	3	GO:0000287,GO:0004634,GO:0006096,GO:0000015	Enolase	glycolysis.cytosolic branch.enolase	Carbon metabolism (pop01200 );Biosynthesis of amino acids (pop01230 );Citrate cycle (TCA cycle) (pop00020 );Glycolysis / Gluconeogenesis (pop00010 )
Potri.005G079200.1	↑	141718			1	1		-1	3	GO:0016740,GO:0030170,GO:0009058,GO:0016769	aspartate aminotransferase	amino acid metabolism.synthesis.central amino acid metabolism.aspartate.aspartate aminotransferase	Biosynthesis of amino acids (pop01230 );Phenylalanine, tyrosine and tryptophan biosynthesis (pop00400 )
Potri.007G016400.1	↑	128188			1		-1	-1	3	GO:0005506,GO:0009055,GO:0016705,GO:0020037,GO:0055114	ferulic acid 5-hydroxylase 1	misc.cytochrome P450	Phenylpropanoid biosynthesis (pop00940 )
Potri.013G004400.5	↑	120022			1		-1	-1	3		ATP-citrate lyase A-3	TCA / org transformation.other organic acid transformatons.atp-citrate lyase
Potri.017G092000.3	↑	119642			1	-1	-1		3	GO:0016616,GO:0051287,GO:0055114	UDP-glucose 6-dehydrogenase family protein	cell wall.precursor synthesis.UGD
Potri.003G131600.1	↑	117852			1		-1	-1	3		SPIRAL1-like1	not assigned.unknown
Potri.005G257800.3	↑	110508			1		-1	-1	3	GO:0003872,GO:0006096,GO:0005945	Phosphofructokinase family protein	glycolysis.cytosolic branch.phosphofructokinase (PFK)
Potri.010G224100.1	↑	106706			1	1		-1	3	GO:0016841,GO:0009058	PHE ammonia lyase 1	secondary metabolism.phenylpropanoids.lignin biosynthesis.PAL	Phenylpropanoid biosynthesis (pop00940 );Phenylalanine metabolism (pop00360 )
Potri.007G065700.1	↑	101437			1	-1		-1	3	GO:0003924,GO:0005525	Ribosomal protein S5/Elongation factor G/III/V family protein	protein.synthesis.elongation
Potri.009G096600.1	↑	90362.3		-1	1			-1	3	GO:0016616,GO:0051287,GO:0008152,GO:0055114,GO:0016597,GO:0048037,GO:0004455,GO:0008652,GO:0006564,GO:0004617	D-3-phosphoglycerate dehydrogenase	amino acid metabolism.synthesis.serine-glycine-cysteine group.serine.phosphoglycerate dehydrogenase	Carbon metabolism (pop01200 );Biosynthesis of amino acids (pop01230 );Glycine, serine and threonine metabolism (pop00260 )
Potri.004G153500.1	↑	87896.2			1		-1	-1	3	GO:0006886,GO:0016192,GO:0030117,GO:0005198,GO:0005798	coatomer gamma-2 subunit, putative / gamma-2 coat protein, putative / gamma-2 COP, putative	cell.vesicle transport
Potri.010G186900.1	↑	87479.1			1		-1	-1	3	GO:0006886,GO:0016192,GO:0005198,GO:0030130,GO:0030132	Clathrin, heavy chain	cell.vesicle transport
Potri.013G004100.1	↑	80873.3			1	1		-1	3	GO:0004478,GO:0006556,GO:0005524	S-adenosylmethionine synthetase family protein	amino acid metabolism.synthesis.aspartate family.methionine	Cysteine and methionine metabolism (pop00270 )
Potri.004G210000.3	↑	79288.1		-1	1			-1	3		ankyrin repeat-containing 2B	RNA.regulation of transcription.AtSR Transcription Factor family
Potri.005G162800.3	↑	78163.1			1	1		-1	3	GO:0003849,GO:0009073	3-deoxy-d-arabino-heptulosonate 7-phosphate synthase	amino acid metabolism.synthesis.aromatic aa.chorismate.3-deoxy-D-arabino-heptulosonate 7-phosphate synthase	Biosynthesis of amino acids (pop01230 );Phenylalanine, tyrosine and tryptophan biosynthesis (pop00400 )
Potri.010G013400.1	↑	76029.3	-1		1			-1	3		translationally controlled tumor protein	not assigned.unknown
Potri.011G033100.1	↑	75525.5		-1	1			-1	3	GO:0010181,GO:0016491,GO:0009055,GO:0050662	Quinone reductase family protein	lipid metabolism.exotics(steroids, squalene etc)
Potri.008G038200.1	↑	75444.1			1	1		-1	3	GO:0016841,GO:0009058	PHE ammonia lyase 1	secondary metabolism.phenylpropanoids.lignin biosynthesis.PAL	Phenylpropanoid biosynthesis (pop00940 );Phenylalanine metabolism (pop00360 )
Potri.011G015900.2	↑	71490.3			1		-1	-1	3	GO:0003872,GO:0006096,GO:0005945	Phosphofructokinase family protein	glycolysis.cytosolic branch.phosphofructokinase (PFK)
Potri.001G036900.2	↑	69657.9			1	1		-1	3	GO:0003824,GO:0008152	4-coumarate:CoA ligase 2	secondary metabolism.phenylpropanoids.lignin biosynthesis.4CL	Phenylpropanoid biosynthesis (pop00940 );Phenylalanine metabolism (pop00360 )
Potri.007G069600.5	↑	65261.2		-1	1			-1	3	GO:0004356,GO:0006807,GO:0006542	glutamine synthase clone R1	N-metabolism.ammonia metabolism.glutamine synthetase
Potri.002G099200.1	↑	65030.6			1	1		-1	3	GO:0003849,GO:0009073	Class-II DAHP synthetase family protein	amino acid metabolism.synthesis.aromatic aa.chorismate.3-deoxy-D-arabino-heptulosonate 7-phosphate synthase	Biosynthesis of amino acids (pop01230 );Phenylalanine, tyrosine and tryptophan biosynthesis (pop00400 )
Potri.010G117900.1	↑	62714.1		-1	1			-1	3	GO:0004332,GO:0006096	Aldolase superfamily protein	PS.calvin cycle.aldolase	Carbon metabolism (pop01200 );Citrate cycle (TCA cycle) (pop00020 );Oxygenic photosynthesis in plants and cyanobacteria (pop_M00611 );Glycolysis / Gluconeogenesis (pop00010 );Carbon fixation in photosynthetic organisms (pop00710 )
Potri.005G256000.2	↑	58492.3			1	1	-1		3	GO:0008234,GO:0006508	xylem cysteine peptidase 2	protein.degradation.cysteine protease
Potri.002G082100.1	↑	55787.2		-1	1			-1	3	GO:0045454	PDI-like 1-2	redox.thioredoxin
Potri.016G091100.1	↑	55310.7			1	1		-1	3	GO:0016841,GO:0009058	PHE ammonia lyase 1	secondary metabolism.phenylpropanoids.lignin biosynthesis.PAL	Phenylpropanoid biosynthesis (pop00940 );Phenylalanine metabolism (pop00360 )
Potri.001G179200.4	↑	48464	-1		1		-1		3	GO:0005515,GO:0005198,GO:0006886,GO:0016192,GO:0030117	Coatomer, beta\' subunit	cell.vesicle transport
Potri.011G007600.4	↑	46038.7			1	1	1		3	GO:0004190,GO:0006508	aspartic proteinase A1	protein.degradation.aspartate protease
Potri.002G109200.5	↑	43654.3			1		-1	-1	3	GO:0004372,GO:0006544,GO:0006563,GO:0016829,GO:0006520	serine hydroxymethyltransferase 2	PS.photorespiration.serine hydroxymethyltransferase	Glyoxylate and dicarboxylate metabolism (pop00630 )
Potri.010G222700.3	↑	39634.6		1	1	-1			3	GO:0005215,GO:0006810,GO:0016020	plasma membrane intrinsic protein 2	transport.Major Intrinsic Proteins.PIP
Potri.010G141900.1	↑	39517.8			1		-1	-1	3	GO:0005525,GO:0007264,GO:0004871,GO:0019001,GO:0007186,GO:0005634,GO:0005737,GO:0005622,GO:0006886	secretion-associated RAS super family 2	signalling.G-proteins	Protein processing in endoplasmic reticulum (pop04141 )
Potri.006G113300.1	↑	30179.5		-1	1			-1	3	GO:0003824,GO:0046872,GO:0004619,GO:0030145,GO:0006007,GO:0005737	Phosphoglycerate mutase, 2,3-bisphosphoglycerate-independent	not assigned.unknown	Carbon metabolism (pop01200 );Biosynthesis of amino acids (pop01230 );Citrate cycle (TCA cycle) (pop00020 );Glycolysis / Gluconeogenesis (pop00010 )
Potri.008G100800.1	↑	25860.7		-1	1			-1	3	GO:0016491,GO:0050660,GO:0055114,GO:0009055,GO:0008033,GO:0045454,GO:0005737,GO:0004148	lipoamide dehydrogenase 2	TCA / org transformation.TCA.pyruvate DH.E3	Valine, leucine and isoleucine degradation (pop00280 );Carbon metabolism (pop01200 );Glycolysis / Gluconeogenesis (pop00010 );Citrate cycle (TCA cycle) (pop00020 );Pyruvate metabolism (pop00620 )
Potri.002G111900.2	↑	1707480	-1		1		-1	-1	4	GO:0051258,GO:0043234,GO:0003924,GO:0005525,GO:0006184,GO:0007017,GO:0005874	tubulin alpha-2 chain	cell.organisation
Potri.012G006400.1	↑	1687730			1	1	-1	-1	4	GO:0008171,GO:0008168,GO:0046983	O-methyltransferase 1	misc.O-methyl transferases	Phenylpropanoid biosynthesis (pop00940 )
Potri.002G034400.1	↑	771273			1	1	-1	-1	4	GO:0016491,GO:0008152,GO:0003854,GO:0016616,GO:0006694,GO:0055114,GO:0003824,GO:0050662,GO:0044237	NmrA-like negative transcriptional regulator family protein	secondary metabolism.flavonoids.isoflavones.isoflavone reductase
Potri.017G059300.1	↑	609955	-1		1	1		-1	4	GO:0004372,GO:0006544,GO:0006563	serine hydroxymethyltransferase 4	C1-metabolism.glycine hydroxymethyltransferase	Glyoxylate and dicarboxylate metabolism (pop00630 )
Potri.T070100.1	↑	546989			1	1	-1	-1	4	GO:0003871,GO:0009086,GO:0008270,GO:0008652	Cobalamin-independent synthase family protein	amino acid metabolism.synthesis.aspartate family.methionine
Potri.017G059400.1	↑	507609	-1		1	1		-1	4	GO:0016616,GO:0048037,GO:0055114,GO:0004013,GO:0006730,GO:0004455,GO:0008652	S-adenosyl-L-homocysteine hydrolase	not assigned.unknown
Potri.009G067100.1	↑	449354	-1		1		-1	-1	4	GO:0051258,GO:0043234,GO:0003924,GO:0005525,GO:0006184,GO:0007017,GO:0005874	beta-6 tubulin	cell.organisation
Potri.003G161900.1	↑	350917		-1	1	1		-1	4	GO:0005975	Aldolase-type TIM barrel family protein	OPP.non-reductive PP.transaldolase	Carbon metabolism (pop01200 );Biosynthesis of amino acids (pop01230 );Pentose phosphate pathway (pop00030 )
Potri.017G029000.1	↑	334757	-1		1		-1	-1	4		pfkB-like carbohydrate kinase family protein	major CHO metabolism.degradation.sucrose.fructokinase
Potri.015G091400.1	↑	328027		-1	1		-1	-1	4	GO:0016620,GO:0055114	glyceraldehyde-3-phosphate dehydrogenase C2	glycolysis.cytosolic branch.glyceraldehyde 3-phosphate dehydrogenase (GAP-DH)	Carbon metabolism (pop01200 );Biosynthesis of amino acids (pop01230 );Citrate cycle (TCA cycle) (pop00020 );Oxygenic photosynthesis in plants and cyanobacteria (pop_M00611 );Glycolysis / Gluconeogenesis (pop00010 );Carbon fixation in photosynthetic organisms (pop00710 )
Potri.014G115100.1	↑	198362	-1	-1	1			-1	4	GO:0005515,GO:0003735,GO:0006412,GO:0005622,GO:0005840	ubiquitin 6	protein.degradation.ubiquitin.ubiquitin	Ribosome (pop03010 )
Potri.009G095800.1	↑	160708			1	1	-1	-1	4	GO:0008270,GO:0016491,GO:0055114	GroES-like zinc-binding alcohol dehydrogenase family protein	secondary metabolism.phenylpropanoids.lignin biosynthesis.CAD	Phenylpropanoid biosynthesis (pop00940 )
Potri.008G132500.1	↑	146781		-1	1		-1	-1	4	GO:0016868,GO:0005975	Phosphoglucomutase/phosphomannomutase family protein	not assigned.unknown	Amino sugar and nucleotide sugar metabolism (pop00520 )
Potri.003G220300.2	↑	144815		-1	1		-1	-1	4	GO:0051258,GO:0043234,GO:0003924,GO:0005525,GO:0006184,GO:0007017,GO:0005874	tubulin alpha-3	cell.organisation
Potri.017G144700.1	↑	130491		-1	1		-1	-1	4	GO:0016779,GO:0008152	UDP-glucose pyrophosphorylase 2	glycolysis.cytosolic branch.UGPase	Amino sugar and nucleotide sugar metabolism (pop00520 )
Potri.010G071000.1	↑	127407		-1	1		-1	-1	4	GO:0016491,GO:0055114,GO:0016616,GO:0016615,GO:0006108	Lactate/malate dehydrogenase family protein	TCA / org transformation.other organic acid transformatons.cyt MDH	Carbon metabolism (pop01200 );Glyoxylate and dicarboxylate metabolism (pop00630 );Carbon fixation in photosynthetic organisms (pop00710 )
Potri.013G009400.1	↑	94384.4	-1	-1	1		-1		4	GO:0004427,GO:0009678,GO:0015992,GO:0016020	Inorganic H pyrophosphatase family protein	transport.amino acids
Potri.005G099900.1	↑	91683.1		-1	1		-1	-1	4	GO:0008152	phosphoserine aminotransferase	amino acid metabolism.synthesis.serine-glycine-cysteine group.serine.phosphoserine aminotransferase	Carbon metabolism (pop01200 );Biosynthesis of amino acids (pop01230 );Glycine, serine and threonine metabolism (pop00260 )
Potri.002G095600.1	↑	86158.7		-1	1		-1	-1	4	GO:0005509,GO:0005544	annexin 1	cell.organisation
Potri.002G005700.1	↑	83783.1			1	1	-1	-1	4	GO:0008234,GO:0006508	xylem cysteine peptidase 2	protein.degradation.cysteine protease
Potri.008G084400.3	↑	72495.3		-1	1		-1	-1	4	GO:0004618,GO:0006096	phosphoglycerate kinase	PS.calvin cycle.phosphoglycerate kinase	Carbon metabolism (pop01200 );Biosynthesis of amino acids (pop01230 );Citrate cycle (TCA cycle) (pop00020 );Oxygenic photosynthesis in plants and cyanobacteria (pop_M00611 );Glycolysis / Gluconeogenesis (pop00010 );Carbon fixation in photosynthetic organisms (pop00710 )
Potri.003G120000.1	↑	70674.2	-1		1		-1	-1	4	GO:0003824,GO:0050662,GO:0044237,GO:0009058,GO:0008831,GO:0045226	nucleotide-rhamnose synthase/epimerase-reductase	cell wall.precursor synthesis.UDP-glucose 4,6-dehydratase
Potri.008G214100.1	↑	57362.8	-1	-1	1	-1			4	GO:0005515,GO:0008565,GO:0006606,GO:0005634,GO:0005737,GO:0006886,GO:0005643	importin alpha isoform 1	protein.targeting.nucleus
Potri.003G204600.1	↑	50807.5		-1	1		-1	-1	4		ADP/ATP carrier 2	transport.metabolite transporters at the mitochondrial membrane
Potri.001G117900.1	↑	35780.3	-1		1		-1	-1	4		Calcium-binding EF-hand family protein	signalling.calcium
Potri.012G017500.1	↑	35164.9		-1	1	-1	-1		4	GO:0008565,GO:0006886	ARM repeat superfamily protein	protein.targeting.nucleus
Potri.010G171500.1	↑	31947.1		-1	1		-1	-1	4	GO:0004618,GO:0006096	phosphoglycerate kinase 1	PS.calvin cycle.phosphoglycerate kinase	Carbon metabolism (pop01200 );Biosynthesis of amino acids (pop01230 );Citrate cycle (TCA cycle) (pop00020 );Oxygenic photosynthesis in plants and cyanobacteria (pop_M00611 );Glycolysis / Gluconeogenesis (pop00010 );Carbon fixation in photosynthetic organisms (pop00710 )
Potri.007G146300.1	↑	28691.7		-1	1		-1	-1	4		Late embryogenesis abundant protein, group 2	development.late embryogenesis abundant
Potri.013G061800.5	↑	382568		-1	1	1	-1	-1	5	GO:0003871,GO:0009086,GO:0008270,GO:0008652	Cobalamin-independent synthase family protein	amino acid metabolism.synthesis.aspartate family.methionine
Potri.013G005500.5	↑	239868	-1		1	-1	-1	-1	5	GO:0005525,GO:0007264,GO:0004871,GO:0019001,GO:0007186,GO:0005634,GO:0005737,GO:0005622	ADP-ribosylation factor A1F	protein.targeting.secretory pathway.unspecified
Potri.010G204300.1	↑	202665	-1		1	-1	-1	-1	5		actin-11	cell.organisation
Potri.009G079700.1	↓	-7540.44			-1				1	GO:0000902,GO:0005524	mitochondrial HSO70 2	stress.abiotic.heat
Potri.017G054600.1	↓	-9491.75			-1				1	GO:0003735,GO:0006412,GO:0005840	Ribosomal protein L13 family protein	protein.synthesis.ribosomal protein.eukaryotic.60S subunit.L13A	Ribosome (pop03010 )
Potri.008G013700.1	↓	-9999.9			-1				1	GO:0004553,GO:0005975	Glycosyl hydrolase family protein	cell wall.degradation.cellulases and beta -1,4-glucanases
Potri.014G128800.1	↓	-13561.2			-1				1	GO:0003735,GO:0006412,GO:0005622,GO:0005840	Ribosomal L22e protein family	protein.synthesis.ribosomal protein.eukaryotic.60S subunit.L22	Ribosome (pop03010 )
Potri.001G120300.2	↓	-14634.7			-1				1	GO:0016491,GO:0055114,GO:0005507	Cupredoxin superfamily protein	misc.oxidases - copper, flavone etc
Potri.003G078700.1	↓	-18457.9			-1				1	GO:0003735,GO:0006412,GO:0005840,GO:0005622	Ribosomal protein L23/L15e family protein	protein.synthesis.ribosomal protein.eukaryotic.60S subunit.L15	Ribosome (pop03010 )
Potri.017G083000.1	↓	-20945.7			-1				1		GAST1 protein homolog 4	hormone metabolism.gibberelin.induced-regulated-responsive-activated
Potri.006G209700.2	↓	-21352.2			-1				1	GO:0019843,GO:0005622,GO:0003723	Ribosomal protein S4	protein.synthesis.ribosomal protein.eukaryotic.40S subunit.S9	Ribosome (pop03010 )
Potri.017G001200.2	↓	-24760.7			-1				1		guanosine nucleotide diphosphate dissociation inhibitor 1	signalling.G-proteins
Potri.012G076800.3	↓	-28105.9			-1				1	GO:0003723	Ribosomal protein S3 family protein	protein.synthesis.ribosomal protein.eukaryotic.40S subunit.S3	Ribosome (pop03010 )
Potri.005G206300.2	↓	-33954.1			-1				1	GO:0006412,GO:0005840,GO:0005622,GO:0003735	Ribosomal protein L7Ae/L30e/S12e/Gadd45 family protein	protein.synthesis.ribosomal protein.eukaryotic.40S subunit.S12	Ribosome (pop03010 )
Potri.015G111500.1	↓	-36784.8			-1				1	GO:0005515,GO:0003735,GO:0006412,GO:0005622,GO:0005840	ubiquitin 6	protein.degradation.ubiquitin.ubiquitin	Ribosome (pop03010 )
Potri.004G138200.2	↓	-48154.8			-1				1		Sec14p-like phosphatidylinositol transfer family protein	protein.targeting.secretory pathway.unspecified
Potri.005G072700.5	↓	-68196.5			-1				1	GO:0003735,GO:0006412,GO:0005622,GO:0005840	Ribosomal protein S6e	protein.synthesis.ribosomal protein.eukaryotic.40S subunit.S6	Ribosome (pop03010 )
Potri.001G118100.4	↓	-69711.5			-1				1	GO:0003735,GO:0006412,GO:0005622,GO:0005840	Ribosomal protein S8 family protein	protein.synthesis.ribosomal protein.eukaryotic.40S subunit.S15A	Ribosome (pop03010 )
Potri.013G093700.1	↓	-69834.9			-1				1	GO:0003735,GO:0006412,GO:0005622,GO:0005840	Ribosomal protein S26e family protein	protein.synthesis.ribosomal protein.eukaryotic.40S subunit.S26	Ribosome (pop03010 )
Potri.001G320500.2	↓	-74069			-1				1	GO:0016616,GO:0048037,GO:0055114,GO:0004013,GO:0006730,GO:0004455,GO:0008652	S-adenosyl-L-homocysteine hydrolase	amino acid metabolism.degradation.aspartate family.methionine
Potri.001G028200.3	↓	-81333.6			-1				1	GO:0004190,GO:0006508	Eukaryotic aspartyl protease family protein	RNA.regulation of transcription.unclassified
Potri.004G176300.1	↓	-6088.71		1	-1				2	GO:0005215,GO:0006810,GO:0016020	plasma membrane intrinsic protein 3	transport.Major Intrinsic Proteins.PIP
Potri.006G103700.1	↓	-19119.9		-1	-1				2	GO:0003723,GO:0006412,GO:0005840,GO:0005622,GO:0003735	Ribosomal protein S4 (RPS4A) family protein	protein.synthesis.ribosomal protein.eukaryotic.40S subunit.S4	Ribosome (pop03010 )
Potri.008G171200.1	↓	-21292.4			-1	-1			2	GO:0003735,GO:0006412,GO:0005840	Ribosomal protein L14p/L23e family protein	protein.synthesis.ribosomal protein.eukaryotic.60S subunit.L23	Ribosome (pop03010 )
Potri.009G065800.1	↓	-22908.6		-1	-1				2	GO:0003735,GO:0006412,GO:0005622,GO:0005840	Ribosomal protein L6 family protein	protein.synthesis.ribosomal protein.eukaryotic.60S subunit.L6	Ribosome (pop03010 )
Potri.001G054400.1	↓	-23104.1		-1	-1				2	GO:0005524,GO:0044267	heat shock protein 60	protein.folding
Potri.010G161200.1	↓	-24661.8		-1	-1				2		nodulin-related protein 1	development.unspecified
Potri.003G046200.2	↓	-25683.6		-1	-1				2		Pectinacetylesterase family protein	cell wall.pectin*esterases.acetyl esterase
Potri.T159900.1	↓	-26365.4	-1		-1				2	GO:0003735,GO:0006412,GO:0005840	Ribosomal protein L4/L1 family	protein.synthesis.ribosomal protein.eukaryotic.60S subunit.L4/L1
Potri.005G023500.1	↓	-31811.4		-1	-1				2	GO:0006412,GO:0005840,GO:0005622,GO:0003735	ribosomal protein L18	protein.synthesis.ribosomal protein.eukaryotic.60S subunit.L18	Ribosome (pop03010 )
Potri.003G190800.3	↓	-33954.3		-1	-1				2	GO:0005515	Nascent polypeptide-associated complex (NAC), alpha subunit family protein	protein.synthesis.elongation
Potri.006G087900.2	↓	-34101.4	-1		-1				2	GO:0003735,GO:0006412,GO:0005622,GO:0005840	Ribosomal protein S7e family protein	protein.synthesis.ribosomal protein.eukaryotic.40S subunit.S7	Ribosome (pop03010 )
Potri.009G153900.3	↓	-45196.4		-1	-1				2	GO:0004553,GO:0005975	Glycosyl hydrolase family protein	cell wall.degradation.cellulases and beta -1,4-glucanases
Potri.002G171700.1	↓	-45197.5		-1	-1				2	GO:0004190,GO:0006508	Eukaryotic aspartyl protease family protein	RNA.regulation of transcription.unclassified
Potri.014G019500.3	↓	-52408.2		-1	-1				2		NAD(P)-binding Rossmann-fold superfamily protein	development.unspecified
Potri.001G367900.1	↓	-56169.2		-1	-1				2		FASCICLIN-like arabinogalactan 1	cell wall.cell wall proteins.AGPs.AGP
Potri.006G116800.2	↓	-65169		1	-1				2	GO:0000287,GO:0004634,GO:0006096,GO:0000015	Enolase	glycolysis.cytosolic branch.enolase	Carbon metabolism (pop01200 );Biosynthesis of amino acids (pop01230 );Citrate cycle (TCA cycle) (pop00020 );Glycolysis / Gluconeogenesis (pop00010 )
Potri.019G131900.2	↓	-67135.5			-1		-1		2	GO:0003735,GO:0006412,GO:0005840	Ribosomal protein L16p/L10e family protein	protein.synthesis.ribosomal protein.eukaryotic.60S subunit.L10	Ribosome (pop03010 )
Potri.002G029100.1	↓	-70104.4	-1		-1				2	GO:0016020	Walls Are Thin 1	development.unspecified
Potri.006G213300.1	↓	-74017.3			-1	-1			2	GO:0003735,GO:0006412,GO:0005840,GO:0005622	ribosomal protein L23AB	protein.synthesis.ribosomal protein.eukaryotic.60S subunit.L23A	Ribosome (pop03010 )
Potri.009G118900.4	↓	-91212.7	-1		-1				2		Ribosomal protein S25 family protein	protein.synthesis.ribosomal protein.unknown.small subunit.S25
Potri.017G059300.3	↓	-96571.8			-1			1	2	GO:0004372,GO:0006544,GO:0006563	serine hydroxymethyltransferase 4	PS.photorespiration.serine hydroxymethyltransferase	Glyoxylate and dicarboxylate metabolism (pop00630 )
Potri.T011100.1	↓	-121576	-1		-1				2		Sec14p-like phosphatidylinositol transfer family protein	protein.targeting.secretory pathway.unspecified
Potri.002G223100.2	↓	-138046			-1		1		2			not assigned.unknown
Potri.001G286700.2	↓	-168907			-1		-1		2	GO:0005524,GO:0051082,GO:0006457,GO:0006950	heat shock protein 81-2	stress.abiotic.heat
Potri.014G071700.2	↓	-389646	-1		-1				2		FASCICLIN-like arabinogalactan-protein 10	cell wall.cell wall proteins.AGPs.AGP
Potri.011G147700.1	↓	-20874.6		-1	-1	-1			3	GO:0003735,GO:0019843,GO:0006412,GO:0005840	Ribosomal protein L6 family	protein.synthesis.ribosomal protein.eukaryotic.60S subunit.L9	Ribosome (pop03010 )
Potri.009G146200.1	↓	-22917.9		-1	-1	-1			3	GO:0003735,GO:0006414,GO:0005622,GO:0005840	60S acidic ribosomal protein family	protein.synthesis.ribosomal protein.eukaryotic.60S subunit.unknown	Ribosome (pop03010 )
Potri.005G115700.1	↓	-25761.4	-1	-1	-1				3	GO:0003735,GO:0006412,GO:0005622,GO:0005840	Ribosomal protein L2 family	protein.synthesis.ribosomal protein.eukaryotic.60S subunit.L8	Ribosome (pop03010 )
Potri.015G042600.1	↓	-26670.2	-1	-1	-1				3	GO:0005524,GO:0044267,GO:0051082,GO:0006457	TCP-1/cpn60 chaperonin family protein	protein.folding
Potri.010G091000.1	↓	-30173.6		-1	-1	-1			3	GO:0003735,GO:0006412,GO:0005622,GO:0005840	Ribosomal protein S5 domain 2-like superfamily protein	protein.synthesis.ribosomal protein.eukaryotic.40S subunit.S16	Ribosome (pop03010 )
Potri.011G080500.1	↓	-37242.7		-1	-1	-1			3	GO:0003735,GO:0006412,GO:0005622,GO:0005840	Ribosomal protein S11 family protein	protein.synthesis.ribosomal protein.eukaryotic.40S subunit.S14	Ribosome (pop03010 )
Potri.006G181500.2	↓	-39444.1	-1		-1	-1			3	GO:0003735,GO:0006412,GO:0005622,GO:0005840	Ribosomal L5P family protein	protein.synthesis.ribosomal protein.eukaryotic.60S subunit.L11	Ribosome (pop03010 )
Potri.016G084400.1	↓	-43601.1		-1	-1	-1			3	GO:0003735,GO:0006412,GO:0005840	Ribosomal protein L4/L1 family	protein.synthesis.ribosomal protein.eukaryotic.60S subunit.L4/L1	Ribosome (pop03010 )
Potri.010G205800.1	↓	-44694.4		-1	-1	-1			3	GO:0000902,GO:0005524	heat shock cognate protein 70-1	stress.abiotic.heat	Spliceosome (pop03040 )
Potri.006G077200.1	↓	-47187.9		-1	-1	-1			3	GO:0003735,GO:0006412,GO:0005840	Ribosomal protein L11 family protein	protein.synthesis.ribosomal protein.eukaryotic.60S subunit.L12	Ribosome (pop03010 )
Potri.002G072100.3	↓	-47961.3		-1	-1	-1			3	GO:0008270,GO:0016491,GO:0055114	alcohol dehydrogenase 1	misc.alcohol dehydrogenases
Potri.013G105900.2	↓	-48300.1	-1		-1	-1			3		Sec14p-like phosphatidylinositol transfer family protein	protein.targeting.secretory pathway.unspecified
Potri.013G106000.1	↓	-114879	-1		-1		1	-1	4		SEC14 cytosolic factor family protein / phosphoglyceride transfer family protein	transport.misc

## Sheet: Table S2.5_Sig X1-X2
Table S2.5. Proteins with significantly different abundance in the X1-X2 stepwise transition models
Columns indicate: JGI V3.0 IDs. for populus trichocarpa; Symbols indicate: ↑, upregulated (in that stepwise transition); ↓, downregulated; Pdist_relative change in protein expression in that stepwise transition ; Significant values are indicated as +1 or -1 for up or down regulation when observed in the stepwise transitions; the number of significant values for each protein along the wood series.…
Protein	Symbol	pdist_X1 to X2 transition	Cambium to Phloem	Cambium to ExpZone	ExpZone to X1	X1 to X2	X2 to X3	X3 to X4	the maximum number of significant matches along the wood series	GO (geneontology)	Function	Mapman biological processes	KEGG pathways
Potri.002G003100.5	↑	19377				1			1	GO:0003872,GO:0006096,GO:0005945	Phosphofructokinase family protein	glycolysis.cytosolic branch.phosphofructokinase (PFK)
Potri.001G018200.1	↑	11472.3				1			1		Putative glycosyl hydrolase of unknown function (DUF1680)	not assigned.unknown
Potri.015G017500.2	↑	8626.52				1			1	GO:0008152,GO:0016491,GO:0055114,GO:0015930,GO:0016638,GO:0006537,GO:0006807	NADH-dependent glutamate synthase 1	N-metabolism.ammonia metabolism.glutamate synthase
Potri.008G038100.7	↑	211842				1		-1	2	GO:0006166,GO:0004001	adenosine kinase 2	nucleotide metabolism.salvage.nucleoside kinases.adenosine kinase
Potri.010G249600.1	↑	124337				1		-1	2	GO:0016616,GO:0051287,GO:0008152,GO:0055114,GO:0016597,GO:0048037,GO:0004455,GO:0008652,GO:0006564,GO:0004617	D-3-phosphoglycerate dehydrogenase	amino acid metabolism.synthesis.serine-glycine-cysteine group.serine.phosphoglycerate dehydrogenase	Carbon metabolism (pop01200 );Biosynthesis of amino acids (pop01230 );Glycine, serine and threonine metabolism (pop00260 )
Potri.005G011200.1	↑	74280.9				1		-1	2		Protein of unknown function, DUF538	not assigned.unknown
Potri.002G146300.1	↑	52808.7				1		-1	2	GO:0003824,GO:0008152	Transketolase	PS.calvin cycle.transketolase	Carbon metabolism (pop01200 );Biosynthesis of amino acids (pop01230 );Oxygenic photosynthesis in plants and cyanobacteria (pop_M00611 );Pentose phosphate pathway (pop00030 );Carbon fixation in photosynthetic organisms (pop00710 )
Potri.014G024100.2	↑	45430.2			1	1			2	GO:0008234,GO:0006508	Granulin repeat cysteine protease family protein	protein.degradation.cysteine protease
Potri.002G113100.1	↑	43019.6				1	-1		2	GO:0004553,GO:0005975,GO:0016798	glycosyl hydrolase family 10 protein / carbohydrate-binding domain-containing protein	cell wall.degradation.mannan-xylose-arabinose-fucose
Potri.003G183900.1	↑	35721.9				1		-1	2	GO:0016747	hydroxycinnamoyl-CoA shikimate/quinate hydroxycinnamoyl transferase	secondary metabolism.phenylpropanoids
Potri.006G109900.1	↑	30174.9				1	-1		2	GO:0004553,GO:0005975	Glycosyl hydrolase superfamily protein	cell wall.degradation.mannan-xylose-arabinose-fucose
Potri.016G138600.2	↑	24991.3				1	-1		2	GO:0004553,GO:0005975	Glycosyl hydrolase superfamily protein	cell wall.degradation.mannan-xylose-arabinose-fucose
Potri.002G146400.1	↑	24409.9				1		-1	2	GO:0016765	RNA 3\'-terminal phosphate cyclase/enolpyruvate transferase, alpha/beta	amino acid metabolism.synthesis.aromatic aa.chorismate.5-enolpyruvylshikimate-3-phosphate synthase	Biosynthesis of amino acids (pop01230 );Phenylalanine, tyrosine and tryptophan biosynthesis (pop00400 )
Potri.009G152800.4	↑	556514			1	1		-1	3	GO:0003871,GO:0009086,GO:0008270,GO:0008652	Cobalamin-independent synthase family protein	amino acid metabolism.synthesis.aspartate family.methionine
Potri.004G190900.1	↑	383857			1	1		-1	3	GO:0003871,GO:0009086,GO:0008270,GO:0008652	Cobalamin-independent synthase family protein	amino acid metabolism.synthesis.aspartate family.methionine
Potri.014G114700.2	↑	324033			1	1		-1	3	GO:0004478,GO:0006556,GO:0005524	S-adenosylmethionine synthetase 2	amino acid metabolism.synthesis.aspartate family.methionine	Cysteine and methionine metabolism (pop00270 )
Potri.005G256000.2	↑	273703			1	1	-1		3	GO:0008234,GO:0006508	xylem cysteine peptidase 2	protein.degradation.cysteine protease
Potri.001G320400.3	↑	238835			1	1		-1	3	GO:0004372,GO:0006544,GO:0006563	serine hydroxymethyltransferase 4	C1-metabolism.glycine hydroxymethyltransferase	Glyoxylate and dicarboxylate metabolism (pop00630 )
Potri.017G000300.1	↑	213271			1	1		-1	3	GO:0004489,GO:0006555,GO:0055114	methylenetetrahydrofolate reductase 1	C1-metabolism.methylenetetrahydrofolate reductase
Potri.019G130700.1	↑	206991			1	1		-1	3	GO:0005506,GO:0009055,GO:0016705,GO:0020037,GO:0055114	cinnamate-4-hydroxylase	misc.cytochrome P450	Phenylpropanoid biosynthesis (pop00940 );Phenylalanine metabolism (pop00360 )
Potri.008G038200.1	↑	163245			1	1		-1	3	GO:0016841,GO:0009058	PHE ammonia lyase 1	secondary metabolism.phenylpropanoids.lignin biosynthesis.PAL	Phenylpropanoid biosynthesis (pop00940 );Phenylalanine metabolism (pop00360 )
Potri.010G224300.1	↑	155262			1	1		-1	3	GO:0006166,GO:0004001	adenosine kinase 2	nucleotide metabolism.salvage.nucleoside kinases.adenosine kinase
Potri.002G099200.1	↑	118394			1	1		-1	3	GO:0003849,GO:0009073	Class-II DAHP synthetase family protein	amino acid metabolism.synthesis.aromatic aa.chorismate.3-deoxy-D-arabino-heptulosonate 7-phosphate synthase	Biosynthesis of amino acids (pop01230 );Phenylalanine, tyrosine and tryptophan biosynthesis (pop00400 )
Potri.016G091100.1	↑	114727			1	1		-1	3	GO:0016841,GO:0009058	PHE ammonia lyase 1	secondary metabolism.phenylpropanoids.lignin biosynthesis.PAL	Phenylpropanoid biosynthesis (pop00940 );Phenylalanine metabolism (pop00360 )
Potri.011G007600.4	↑	112088			1	1	1		3	GO:0004190,GO:0006508	aspartic proteinase A1	protein.degradation.aspartate protease
Potri.005G162800.3	↑	111504			1	1		-1	3	GO:0003849,GO:0009073	3-deoxy-d-arabino-heptulosonate 7-phosphate synthase	amino acid metabolism.synthesis.aromatic aa.chorismate.3-deoxy-D-arabino-heptulosonate 7-phosphate synthase	Biosynthesis of amino acids (pop01230 );Phenylalanine, tyrosine and tryptophan biosynthesis (pop00400 )
Potri.006G229300.1	↑	102705			1	1		-1	3	GO:0016829,GO:0006520,GO:0004375,GO:0055114	glycine decarboxylase P-protein 1	amino acid metabolism.degradation.serine-glycine-cysteine group.glycine
Potri.013G004100.1	↑	80626.1			1	1		-1	3	GO:0004478,GO:0006556,GO:0005524	S-adenosylmethionine synthetase family protein	amino acid metabolism.synthesis.aspartate family.methionine	Cysteine and methionine metabolism (pop00270 )
Potri.005G079200.1	↑	78935.6			1	1		-1	3	GO:0016740,GO:0030170,GO:0009058,GO:0016769	aspartate aminotransferase	amino acid metabolism.synthesis.central amino acid metabolism.aspartate.aspartate aminotransferase	Biosynthesis of amino acids (pop01230 );Phenylalanine, tyrosine and tryptophan biosynthesis (pop00400 )
Potri.010G224100.1	↑	63651.2			1	1		-1	3	GO:0016841,GO:0009058	PHE ammonia lyase 1	secondary metabolism.phenylpropanoids.lignin biosynthesis.PAL	Phenylpropanoid biosynthesis (pop00940 );Phenylalanine metabolism (pop00360 )
Potri.001G036900.2	↑	63606.4			1	1		-1	3	GO:0003824,GO:0008152	4-coumarate:CoA ligase 2	secondary metabolism.phenylpropanoids.lignin biosynthesis.4CL	Phenylpropanoid biosynthesis (pop00940 );Phenylalanine metabolism (pop00360 )
Potri.012G006400.1	↑	823409			1	1	-1	-1	4	GO:0008171,GO:0008168,GO:0046983	O-methyltransferase 1	misc.O-methyl transferases	Phenylpropanoid biosynthesis (pop00940 )
Potri.T070100.1	↑	485098			1	1	-1	-1	4	GO:0003871,GO:0009086,GO:0008270,GO:0008652	Cobalamin-independent synthase family protein	amino acid metabolism.synthesis.aspartate family.methionine
Potri.002G034400.1	↑	439981			1	1	-1	-1	4	GO:0016491,GO:0008152,GO:0003854,GO:0016616,GO:0006694,GO:0055114,GO:0003824,GO:0050662,GO:0044237	NmrA-like negative transcriptional regulator family protein	secondary metabolism.flavonoids.isoflavones.isoflavone reductase
Potri.017G059300.1	↑	411001	-1		1	1		-1	4	GO:0004372,GO:0006544,GO:0006563	serine hydroxymethyltransferase 4	C1-metabolism.glycine hydroxymethyltransferase	Glyoxylate and dicarboxylate metabolism (pop00630 )
Potri.002G005700.1	↑	272704			1	1	-1	-1	4	GO:0008234,GO:0006508	xylem cysteine peptidase 2	protein.degradation.cysteine protease
Potri.003G161900.1	↑	239440		-1	1	1		-1	4	GO:0005975	Aldolase-type TIM barrel family protein	OPP.non-reductive PP.transaldolase	Carbon metabolism (pop01200 );Biosynthesis of amino acids (pop01230 );Pentose phosphate pathway (pop00030 )
Potri.017G059400.1	↑	195847	-1		1	1		-1	4	GO:0016616,GO:0048037,GO:0055114,GO:0004013,GO:0006730,GO:0004455,GO:0008652	S-adenosyl-L-homocysteine hydrolase	not assigned.unknown
Potri.009G095800.1	↑	144855			1	1	-1	-1	4	GO:0008270,GO:0016491,GO:0055114	GroES-like zinc-binding alcohol dehydrogenase family protein	secondary metabolism.phenylpropanoids.lignin biosynthesis.CAD	Phenylpropanoid biosynthesis (pop00940 )
Potri.013G061800.5	↑	287806		-1	1	1	-1	-1	5	GO:0003871,GO:0009086,GO:0008270,GO:0008652	Cobalamin-independent synthase family protein	amino acid metabolism.synthesis.aspartate family.methionine
Potri.003G032800.4	↓	-6801.03				-1			1	GO:0005515,GO:0003824,GO:0008152	phospholipase D alpha 1	lipid metabolism.lipid degradation.lysophospholipases.phospholipase D
Potri.001G068100.2	↓	-8483.28				-1			1	GO:0016020	Exostosin family protein	misc.UDP glucosyl and glucoronyl transferases
Potri.010G084800.1	↓	-9135.42				-1			1	GO:0004298,GO:0051603,GO:0005839	20S proteasome beta subunit D1	protein.degradation.ubiquitin.proteasom	Proteasome (pop03050 )
Potri.009G156800.1	↓	-10239.6				-1			1	GO:0016491,GO:0055114,GO:0005507	laccase 2	secondary metabolism.simple phenols
Potri.018G049100.2	↓	-13121.7				-1			1	GO:0003735,GO:0006412,GO:0005622,GO:0005840,GO:0003723	Ribosomal protein S3 family protein	protein.synthesis.ribosomal protein.eukaryotic.40S subunit.S3	Ribosome (pop03010 )
Potri.006G222100.1	↓	-14575				-1			1	GO:0003735,GO:0006412,GO:0005622,GO:0005840,GO:0003723	Ribosomal protein S3 family protein	protein.synthesis.ribosomal protein.eukaryotic.40S subunit.S3	Ribosome (pop03010 )
Potri.013G051500.2	↓	-18464.8				-1			1	GO:0046961,GO:0015991,GO:0033178	vacuolar ATP synthase subunit E1	transport.p- and v-ATPases.H+-transporting two-sector ATPase
Potri.001G019400.1	↓	-22281.6				-1			1		ADP/ATP carrier 2	transport.metabolite transporters at the mitochondrial membrane
Potri.015G109200.2	↓	-29658.5				-1			1	GO:0005509	calnexin 1	signalling.calcium
Potri.001G360500.1	↓	-36077.7				-1			1		Ribosomal protein S8e family protein	protein.synthesis.ribosomal protein.eukaryotic.40S subunit.S8	Ribosome (pop03010 )
Potri.004G226400.1	↓	-40433.1				-1			1	GO:0003924,GO:0005525,GO:0007264,GO:0005622	RAB GTPase 11C	signalling.G-proteins
Potri.018G067800.4	↓	-43721.3				-1			1	GO:0006334,GO:0005634	nucleosome assembly protein 1;2	DNA.synthesis/chromatin structure
Potri.018G086700.2	↓	-56263.4				-1			1	GO:0016616,GO:0055114,GO:0051287	NADP-malic enzyme 4	TCA / org transformation.other organic acid transformatons.malic	Carbon metabolism (pop01200 );Carbon fixation in photosynthetic organisms (pop00710 )
[truncated: 53 more rows]

## Sheet: Table S2.6_Sig X2-X3 
Table S2.6. Proteins with significantly different abundance in the X2-X3 stepwise transition models
[truncated: 121 more rows]

[truncated: 2 more sheets: Table S2.7_Sig X3-X4, Table S2.8_Cellular location ]
